# Supplementary material for: Comparative genomics reveals intraspecific divergence of Acidithiobacillus ferrooxidans: insights from evolutionary adaptation
Source: Microb Genom. 2023 Jun 7;9(6):mgen001038. doi: 10.1099/mgen.0.001038 (PMC10327505; doi:10.1099/mgen.0.001038)
Supplement: Supplementary material 2 [file mgen-9-1038-s002.xlsx]

## Sheet: ANIb
#ANIb	A. ferrooxidans GD-0	A. ferrooxidans GD-A	A. ferrooxidans GD-B	A. ferrooxidans ZBY	A. ferrooxidans BN	A. ferrooxidans DX	A. ferrianus MG	A. ferridurans IO-2C	A. ferriphilus A4	A. ferriphilus pH 2-7r-7	A. ferrivorans CF27	A. ferrivorans SS3	A. ferrooxidans ATCC 23270	A. ferrooxidans ATCC 53993	A. ferrooxidans BY-3	A. ferrooxidans CCM 4253	A. ferrooxidans DSM 16786	A. ferrooxidans Hel18	A. ferrooxidans RVS1	A. ferrooxidans YQH-1	A. ferridurans JCM 18981	A. ferrooxidans BYM	A. ferrooxidans YNTRS-40	A. albertensis No26	A. albertensis DSM 14366	A. ferridurans ATCC 33020	A. sulfuriphilus CJ-2
A. ferrooxidans GD-0	*	99.98	100	98.95	98.95	99.48	80.2	94.91	83.21	83.12	83.54	83.59	99.63	99.48	97.26	99.47	99.57	99.46	99.42	99.48	94.59	99.48	99.47	73.98	74.34	94.54	74.37
A. ferrooxidans GD-A	99.95	*	99.95	98.92	98.92	99.46	80.19	94.95	83.22	83.16	83.47	83.49	99.58	99.42	97.12	99.4	99.57	99.39	99.37	99.42	94.63	99.41	99.4	73.85	74.21	94.6	74.2
A. ferrooxidans GD-B	99.93	99.91	*	98.87	98.89	99.41	80.2	94.97	83.27	83.13	83.59	83.55	99.56	99.42	97.28	99.4	99.49	99.38	99.36	99.43	94.63	99.42	99.42	74.11	74.43	94.61	74.26
A. ferrooxidans ZBY	97.96	97.96	97.97	*	99.98	97.8	80.08	93	83.63	83.88	83.48	83.63	97.56	98.16	96.2	97.74	97.57	97.73	98.05	97.73	93.19	97.83	97.82	73.2	73.53	93.2	74.7
A. ferrooxidans BN	98.01	98	98	99.96	*	97.88	80.12	93.07	83.55	83.94	83.39	83.48	97.58	98.19	96.21	97.86	97.7	97.86	98.06	97.87	93.3	97.94	97.94	73.28	73.52	93.32	74.71
A. ferrooxidans DX	99.01	99.06	99.01	98.48	98.48	*	80.22	94.16	83.08	82.98	83.52	83.79	98.98	99.09	96.51	99.81	99.09	99.82	99.35	99.84	93.85	99.93	99.93	73.67	74.2	93.96	74.53
A. ferrianus MG	80.08	80.07	80.09	80.24	80.25	80.11	*	79.46	80.47	80.09	80.59	80.53	79.74	79.88	80.07	80.04	79.88	80.04	79.88	80.03	79.27	80.09	80.09	72.48	72.64	79.34	73.01
A. ferridurans IO-2C	95.24	95.25	95.24	93.94	93.94	94.81	79.63	*	83.19	83.24	83.56	83.51	94.81	94.88	94.21	94.79	94.48	94.76	94.79	94.8	98.92	94.8	94.8	73.93	74.21	98.86	73.84
A. ferriphilus A4	83.82	83.85	83.81	84.35	84.49	83.98	80.77	83.47	*	97.59	92.37	92.56	83.91	83.92	84.41	83.94	83.84	83.96	83.92	83.94	83.62	83.95	83.95	73.55	73.53	83.87	72.8
A. ferriphilus pH 2-7r-7	83.79	83.8	83.77	84.7	84.72	83.8	80.49	83.52	97.46	*	91.97	92.28	83.84	83.73	84.01	83.76	84.26	83.75	83.72	83.77	83.39	83.76	83.77	73.01	73.09	83.38	73.13
A. ferrivorans CF27	83.55	83.53	83.55	83.5	83.53	83.63	80.65	83.36	91.52	91.24	*	96.07	83.08	83.58	83.75	83.63	83.25	83.62	83.51	83.58	83.48	83.65	83.65	73.01	73.11	82.68	73.2
A. ferrivorans SS3	83.65	83.66	83.64	83.76	83.82	84.06	80.71	83.6	91.92	91.71	96.38	*	83.31	83.77	83.85	84.01	83.44	84	83.89	84	83.81	84.01	84.01	73.62	73.66	83.81	73.26
A. ferrooxidans ATCC 23270	99.68	99.67	99.68	98.6	98.61	99.51	80.19	94.52	83.51	83.44	83.13	83.29	*	99.67	97.1	99.52	99	99.51	99.55	99.51	94.49	99.53	99.52	73.58	73.85	94.42	74.58
A. ferrooxidans ATCC 53993	99.49	99.49	99.48	98.94	98.95	99.48	80.27	94.54	83.46	83.22	83.53	83.69	99.64	*	97.3	99.49	99.72	99.49	99.57	99.5	94.4	99.51	99.5	73.95	74.28	94.36	74.45
A. ferrooxidans BY-3	96.06	96.06	96.07	96.02	96.03	95.76	80.1	92.91	83.66	83.06	83.55	83.64	95.89	96.12	*	95.7	95.5	95.72	95.89	95.7	93.2	95.81	95.8	73.65	73.63	92.65	74.04
A. ferrooxidans CCM 4253	99	99	99	98.35	98.35	99.91	80.28	94.1	83.27	83.13	83.61	83.71	98.93	99.11	96.53	*	98.88	99.97	99.43	99.97	93.95	99.97	99.96	73.91	74.77	94.02	74.53
A. ferrooxidans DSM 16786	98.27	98.33	98.28	97.28	97.29	98.3	80.07	93.21	82.85	83.14	82.99	82.89	97.8	98.41	95.65	98.21	*	98.21	98.28	98.23	93.41	98.23	98.22	73.32	73.96	93.36	74.64
A. ferrooxidans Hel18	99.13	99.13	99.15	98.48	98.47	99.97	80.18	94.19	83.17	83.25	83.55	83.79	99.04	99.24	96.65	99.96	99.11	*	99.48	99.99	93.93	99.98	99.97	73.85	74.34	94.05	74.41
A. ferrooxidans RVS1	99.54	99.54	99.55	99.08	99.09	99.9	80.18	94.55	83.4	83.22	83.62	83.91	99.56	99.69	97.14	99.92	99.63	99.91	*	99.93	94.37	99.93	99.93	73.7	73.88	94.43	74.38
A. ferrooxidans YQH-1	99.09	99.1	99.09	98.48	98.47	99.96	80.1	94.17	83.1	83.11	83.52	83.84	99.1	99.16	96.76	99.96	99.17	99.97	99.52	*	93.79	99.96	99.96	73.55	74.04	93.9	74.3
A. ferridurans JCM 18981	94.33	94.28	94.31	93.71	93.7	93.87	79.59	98.18	82.99	83.07	83.6	83.4	94	94.11	93.95	93.83	94.09	93.83	93.97	93.83	*	93.8	93.8	73.75	74.14	99.72	73.73
A. ferrooxidans BYM	99.02	99	99.02	98.46	98.46	99.95	80.3	94.13	83.12	83.23	83.5	83.64	98.93	99.13	96.53	99.86	98.93	99.86	99.34	99.87	93.94	*	99.99	73.84	74.43	93.98	74.61
A. ferrooxidans YNTRS-40	98.94	98.9	98.95	98.45	98.46	99.92	80.14	94.08	83.05	83.05	83.51	83.71	98.83	99.01	96.49	99.86	98.9	99.85	99.28	99.86	93.81	99.99	*	73.75	74.45	93.82	74.66
A. albertensis No26	74.09	74.03	74.12	73.81	73.84	74.03	72.3	74.04	73.23	73.07	73.03	73.54	73.91	73.77	74.2	74.12	73.51	74.12	73.93	74.12	73.9	74.03	74.03	*	97.47	73.97	70.25
A. albertensis DSM 14366	73.96	73.93	73.96	73.59	73.62	73.91	72.29	74.16	73.13	72.73	73.06	73.34	73.83	73.81	73.92	74.01	73.87	74.03	73.81	74	74.15	73.99	73.99	97.4	*	74.19	69.88
A. ferridurans ATCC 33020	94.07	94.07	94.07	93.43	93.44	93.81	79.42	97.96	83.12	82.94	82.77	83.4	93.83	93.94	93.19	93.8	93.87	93.77	93.86	93.79	99.53	93.8	93.8	73.94	74.16	*	73.54
A. sulfuriphilus CJ-2	74.56	74.53	74.57	74.83	74.84	74.64	73	73.71	72.59	73.19	73.07	73.26	74.56	74.6	74.03	74.62	74.67	74.61	74.53	74.61	73.92	74.67	74.67	70.35	70.29	73.86	*

## Sheet: ANIm
#ANIm	A. ferrooxidans GD-0	A. ferrooxidans GD-A	A. ferrooxidans GD-B	A. ferrooxidans ZBY	A. ferrooxidans BN	A. ferrooxidans DX	A. ferrianus MG	A. ferridurans IO-2C	A. ferriphilus A4	A. ferriphilus pH 2-7r-7	A. ferrivorans CF27	A. ferrivorans SS3	A. ferrooxidans ATCC 23270	A. ferrooxidans ATCC 53993	A. ferrooxidans BY-3	A. ferrooxidans CCM 4253	A. ferrooxidans DSM 16786	A. ferrooxidans Hel18	A. ferrooxidans RVS1	A. ferrooxidans YQH-1	A. ferridurans JCM 18981	A. ferrooxidans BYM	A. ferrooxidans YNTRS-40	A. albertensis No26	A. albertensis DSM 14366	A. ferridurans ATCC 33020	A. sulfuriphilus CJ-2
A. ferrooxidans GD-0	*	99.99	100	99.6	99.63	99.75	85.61	95.57	86.7	86.72	86.5	86.56	99.84	99.68	97.99	99.74	99.73	99.74	99.74	99.74	95.3	99.74	99.73	86.39	86.55	95.31	88.39
A. ferrooxidans GD-A	99.99	*	99.99	99.62	99.64	99.75	85.57	95.6	86.64	86.68	86.47	86.51	99.84	99.67	97.98	99.73	99.73	99.74	99.73	99.74	95.32	99.73	99.73	86.3	86.41	95.33	88.28
A. ferrooxidans GD-B	100	99.99	*	99.62	99.61	99.75	85.58	95.6	86.69	86.72	86.48	86.56	99.86	99.68	97.99	99.74	99.73	99.75	99.75	99.75	95.29	99.74	99.73	86.36	86.43	95.33	88.34
A. ferrooxidans ZBY	99.6	99.62	99.62	*	99.99	99.61	85.72	95.04	87.03	87.46	86.71	86.77	99.2	99.68	98	99.55	98.79	99.56	99.66	99.58	94.94	99.58	99.57	85.26	85.14	95.01	88.46
A. ferrooxidans BN	99.63	99.64	99.61	99.99	*	99.62	85.69	95.03	87.07	87.46	86.7	86.76	99.22	99.69	98	99.55	98.87	99.59	99.66	99.57	94.93	99.59	99.58	85.2	85.09	95.02	88.45
A. ferrooxidans DX	99.75	99.75	99.75	99.61	99.62	*	85.8	95.28	86.81	86.78	86.66	86.92	99.83	99.81	97.85	99.98	99.8	99.99	99.95	99.98	95.09	99.99	99.98	85.88	86.33	95.13	88.46
A. ferrianus MG	85.61	85.57	85.58	85.72	85.69	85.8	*	85.32	85.72	85.5	85.7	85.7	85.63	85.64	85.91	85.74	85.7	85.69	85.67	85.69	85.26	85.87	85.87	84.46	84.34	85.28	86.24
A. ferridurans IO-2C	95.58	95.6	95.6	95.04	95.04	95.28	85.33	*	86.51	86.65	86.57	86.71	95.52	95.32	94.84	95.26	95.31	95.26	95.27	95.26	99.22	95.26	95.25	86.21	86.49	99.23	87.43
A. ferriphilus A4	86.7	86.64	86.69	87.03	87.07	86.81	85.71	86.51	*	98.49	93.02	93.22	86.67	86.8	87.1	86.77	86.74	86.77	86.71	86.76	86.75	86.77	86.77	83.35	83.34	86.89	86.37
A. ferriphilus pH 2-7r-7	86.72	86.69	86.72	87.46	87.46	86.78	85.5	86.65	98.5	*	93.01	93.26	86.84	86.66	86.85	86.74	87.06	86.75	86.66	86.74	86.59	86.74	86.74	83.81	83.24	86.68	87.29
A. ferrivorans CF27	86.49	86.47	86.47	86.71	86.7	86.65	85.71	86.56	93.03	93.01	*	97.23	86.44	86.51	86.96	86.59	86.49	86.62	86.48	86.61	86.67	86.61	86.59	83.69	84.01	86.4	88.6
A. ferrivorans SS3	86.56	86.52	86.56	86.79	86.77	86.93	85.7	86.71	93.22	93.26	97.23	*	86.51	86.64	86.93	86.89	86.67	86.86	86.74	86.86	86.71	86.92	86.92	85.09	84.61	86.74	87.99
A. ferrooxidans ATCC 23270	99.84	99.84	99.86	99.2	99.22	99.83	85.62	95.5	86.67	86.84	86.43	86.51	*	99.87	97.99	99.82	99.35	99.82	99.84	99.83	95.12	99.83	99.83	86.16	85.74	95.15	88.32
A. ferrooxidans ATCC 53993	99.67	99.66	99.68	99.68	99.69	99.8	85.63	95.31	86.8	86.65	86.51	86.64	99.87	*	98	99.78	99.87	99.8	99.86	99.8	95.13	99.79	99.79	85.79	86.08	95.16	88.21
A. ferrooxidans BY-3	97.99	97.98	97.99	98	98	97.85	85.91	94.84	87.1	86.85	86.95	86.92	97.99	98	*	97.8	97.69	97.84	97.96	97.84	94.81	97.85	97.84	85.42	85.86	94.79	87.5
A. ferrooxidans CCM 4253	99.74	99.73	99.74	99.55	99.55	99.97	85.74	95.25	86.77	86.74	86.6	86.89	99.82	99.77	97.8	*	99.78	99.98	99.93	99.97	95.07	99.97	99.96	85.94	86.44	95.09	88.29
A. ferrooxidans DSM 16786	99.73	99.73	99.73	98.79	98.87	99.8	85.71	95.3	86.74	87.05	86.49	86.67	99.35	99.87	97.69	99.78	*	99.82	99.85	99.8	95.13	99.78	99.77	85.6	86.31	95.15	88.26
A. ferrooxidans Hel18	99.75	99.74	99.75	99.56	99.59	99.99	85.68	95.26	86.77	86.75	86.62	86.86	99.82	99.8	97.84	99.99	99.82	*	99.95	99.99	95.06	99.99	99.98	86.07	86.37	95.09	88.27
A. ferrooxidans RVS1	99.73	99.73	99.74	99.65	99.66	99.94	85.67	95.27	86.71	86.66	86.47	86.74	99.84	99.86	97.96	99.94	99.85	99.95	*	99.95	95.08	99.95	99.94	85.59	85.62	95.08	88.19
A. ferrooxidans YQH-1	99.74	99.74	99.75	99.58	99.57	99.98	85.68	95.26	86.76	86.74	86.61	86.86	99.83	99.8	97.84	99.97	99.8	99.99	99.95	*	95.06	99.98	99.97	85.96	86.3	95.09	88.32
A. ferridurans JCM 18981	95.3	95.31	95.28	94.93	94.92	95.08	85.26	99.22	86.75	86.58	86.67	86.72	95.12	95.13	94.8	95.07	95.12	95.06	95.08	95.05	*	95.07	95.07	85.77	86.8	99.95	88.1
A. ferrooxidans BYM	99.74	99.74	99.74	99.58	99.59	99.99	85.87	95.25	86.77	86.73	86.61	86.92	99.83	99.79	97.85	99.97	99.78	99.99	99.95	99.98	95.08	*	99.98	86.02	86.33	95.09	88.33
A. ferrooxidans YNTRS-40	99.73	99.73	99.73	99.57	99.58	99.98	85.87	95.24	86.77	86.73	86.59	86.92	99.83	99.79	97.84	99.96	99.77	99.98	99.94	99.97	95.08	99.98	*	86	86.33	95.09	88.33
A. albertensis No26	86.39	86.29	86.37	85.26	85.2	85.88	84.46	86.2	83.35	83.81	83.67	85.08	86.15	85.79	85.42	85.94	85.6	86.07	85.59	85.97	85.77	86.02	86.02	*	98.38	86.03	88.44
A. albertensis DSM 14366	86.55	86.41	86.43	85.15	85.09	86.32	84.35	86.51	83.36	83.24	84.01	84.61	85.75	86.08	85.86	86.43	86.31	86.38	85.61	86.3	86.8	86.34	86.33	98.38	*	86.65	87.55
A. ferridurans ATCC 33020	95.31	95.32	95.32	95.01	95.02	95.13	85.28	99.24	86.89	86.66	86.4	86.74	95.15	95.16	94.79	95.09	95.15	95.09	95.08	95.09	99.95	95.09	95.09	86.03	86.65	*	87.46
A. sulfuriphilus CJ-2	88.39	88.29	88.34	88.46	88.45	88.46	86.27	87.43	86.35	87.29	88.6	88	88.32	88.21	87.5	88.29	88.26	88.27	88.19	88.32	88.1	88.33	88.33	88.44	87.53	87.46	*

## Sheet: Tetra
#Tetra results	A. ferrooxidans GD-0	A. ferrooxidans GD-A	A. ferrooxidans GD-B	A. ferrooxidans ZBY	A. ferrooxidans BN	A. ferrooxidans DX	A. ferrianus MG	A. ferridurans IO-2C	A. ferriphilus A4	A. ferriphilus pH 2-7r-7	A. ferrivorans CF27	A. ferrivorans SS3	A. ferrooxidans ATCC 23270	A. ferrooxidans ATCC 53993	A. ferrooxidans BY-3	A. ferrooxidans CCM 4253	A. ferrooxidans DSM 16786	A. ferrooxidans Hel18	A. ferrooxidans RVS1	A. ferrooxidans YQH-1	A. ferridurans JCM 18981	A. ferrooxidans BYM	A. ferrooxidans YNTRS-40	A. albertensis No26	A. albertensis DSM 14366	A. ferridurans ATCC 33020	A. sulfuriphilus CJ-2
A. ferrooxidans GD-0	*	0.99997	0.99998	0.99832	0.99829	0.99903	0.98161	0.99793	0.98804	0.98849	0.9801	0.98469	0.99906	0.99915	0.99715	0.99855	0.99796	0.9991	0.9996	0.99903	0.99774	0.99874	0.99874	0.85592	0.857	0.99684	0.94348
A. ferrooxidans GD-A	0.99997	*	0.99995	0.99835	0.99831	0.99902	0.98169	0.99786	0.98808	0.98856	0.98029	0.98486	0.99908	0.9991	0.99723	0.99856	0.99804	0.99907	0.99957	0.999	0.9977	0.99874	0.99874	0.85682	0.85784	0.99681	0.94308
A. ferrooxidans GD-B	0.99998	0.99995	*	0.99839	0.99836	0.99911	0.98181	0.99802	0.98827	0.98871	0.98046	0.98488	0.99908	0.99917	0.99732	0.99858	0.99802	0.99914	0.99959	0.99908	0.99784	0.9988	0.9988	0.85546	0.85652	0.99697	0.94369
A. ferrooxidans ZBY	0.99832	0.99835	0.99839	*	0.99999	0.99878	0.98408	0.99702	0.98939	0.9898	0.98342	0.98695	0.99868	0.9979	0.99787	0.99837	0.99909	0.99873	0.99832	0.99873	0.9975	0.99871	0.9987	0.86334	0.86418	0.99746	0.94464
A. ferrooxidans BN	0.99829	0.99831	0.99836	0.99999	*	0.99879	0.98417	0.99698	0.98945	0.98986	0.9835	0.98702	0.99864	0.99789	0.99787	0.99839	0.99906	0.99873	0.9983	0.99873	0.99746	0.99873	0.99871	0.86338	0.86424	0.99746	0.94464
A. ferrooxidans DX	0.99903	0.99902	0.99911	0.99878	0.99879	*	0.9834	0.99759	0.98994	0.99027	0.98293	0.98673	0.99872	0.99821	0.99798	0.99953	0.99855	0.9999	0.9993	0.9999	0.99796	0.99982	0.99982	0.86018	0.86104	0.99749	0.94212
A. ferrianus MG	0.98161	0.98169	0.98181	0.98408	0.98417	0.9834	*	0.98204	0.97563	0.97776	0.96779	0.97132	0.98172	0.9804	0.98417	0.98242	0.98327	0.9831	0.9813	0.98308	0.98175	0.98319	0.98314	0.82739	0.82926	0.98186	0.94233
A. ferridurans IO-2C	0.99793	0.99786	0.99802	0.99702	0.99698	0.99759	0.98204	*	0.99062	0.99066	0.98239	0.98557	0.99802	0.99766	0.99705	0.99687	0.99615	0.99767	0.99816	0.99757	0.99884	0.99732	0.9973	0.85381	0.85457	0.99808	0.9409
A. ferriphilus A4	0.98804	0.98808	0.98827	0.98939	0.98945	0.98994	0.97563	0.99062	*	0.99819	0.99304	0.99333	0.9898	0.98892	0.99204	0.98889	0.98817	0.98971	0.98922	0.98963	0.99171	0.98991	0.98987	0.87502	0.87528	0.99237	0.91583
A. ferriphilus pH 2-7r-7	0.98849	0.98856	0.98871	0.9898	0.98986	0.99027	0.97776	0.99066	0.99819	*	0.9937	0.99435	0.98987	0.98881	0.99277	0.9894	0.98824	0.99022	0.98963	0.99012	0.99163	0.99023	0.9902	0.87705	0.87822	0.99218	0.91732
A. ferrivorans CF27	0.9801	0.98029	0.98046	0.98342	0.9835	0.98293	0.96779	0.98239	0.99304	0.9937	*	0.99719	0.9829	0.9808	0.98747	0.98232	0.98199	0.98273	0.98125	0.98275	0.98479	0.98308	0.98307	0.90054	0.90168	0.98655	0.90111
A. ferrivorans SS3	0.98469	0.98486	0.98488	0.98695	0.98702	0.98673	0.97132	0.98557	0.99333	0.99435	0.99719	*	0.986	0.98493	0.9893	0.9859	0.98541	0.98653	0.98543	0.98639	0.98763	0.98681	0.98681	0.89415	0.8951	0.98828	0.91292
A. ferrooxidans ATCC 23270	0.99906	0.99908	0.99908	0.99868	0.99864	0.99872	0.98172	0.99802	0.9898	0.98987	0.9829	0.986	*	0.99877	0.99764	0.99845	0.99823	0.99883	0.99929	0.9988	0.99807	0.9987	0.99869	0.86034	0.86125	0.9977	0.94033
A. ferrooxidans ATCC 53993	0.99915	0.9991	0.99917	0.9979	0.99789	0.99821	0.9804	0.99766	0.98892	0.98881	0.9808	0.98493	0.99877	*	0.99692	0.99779	0.9974	0.99832	0.99912	0.99823	0.99778	0.99811	0.99811	0.85615	0.85718	0.99714	0.94334
A. ferrooxidans BY-3	0.99715	0.99723	0.99732	0.99787	0.99787	0.99798	0.98417	0.99705	0.99204	0.99277	0.98747	0.9893	0.99764	0.99692	*	0.99731	0.99739	0.99794	0.99735	0.99789	0.9978	0.99776	0.99774	0.86812	0.86913	0.99818	0.93716
A. ferrooxidans CCM 4253	0.99855	0.99856	0.99858	0.99837	0.99839	0.99953	0.98242	0.99687	0.98889	0.9894	0.98232	0.9859	0.99845	0.99779	0.99731	*	0.99829	0.99961	0.99899	0.99966	0.99746	0.99979	0.9998	0.8611	0.86225	0.99679	0.94218
A. ferrooxidans DSM 16786	0.99796	0.99804	0.99802	0.99909	0.99906	0.99855	0.98327	0.99615	0.98817	0.98824	0.98199	0.98541	0.99823	0.9974	0.99739	0.99829	*	0.99839	0.99784	0.99849	0.99667	0.99853	0.99853	0.86565	0.86603	0.99669	0.94254
A. ferrooxidans Hel18	0.9991	0.99907	0.99914	0.99873	0.99873	0.9999	0.9831	0.99767	0.98971	0.99022	0.98273	0.98653	0.99883	0.99832	0.99794	0.99961	0.99839	*	0.99946	0.99995	0.99805	0.9998	0.9998	0.86069	0.86172	0.99741	0.94189
A. ferrooxidans RVS1	0.9996	0.99957	0.99959	0.99832	0.9983	0.9993	0.9813	0.99816	0.98922	0.98963	0.98125	0.98543	0.99929	0.99912	0.99735	0.99899	0.99784	0.99946	*	0.9994	0.99811	0.99921	0.99921	0.85819	0.85916	0.99719	0.94153
A. ferrooxidans YQH-1	0.99903	0.999	0.99908	0.99873	0.99873	0.9999	0.98308	0.99757	0.98963	0.99012	0.98275	0.98639	0.9988	0.99823	0.99789	0.99966	0.99849	0.99995	0.9994	*	0.99805	0.99981	0.99981	0.86063	0.86166	0.99752	0.94165
A. ferridurans JCM 18981	0.99774	0.9977	0.99784	0.9975	0.99746	0.99796	0.98175	0.99884	0.99171	0.99163	0.98479	0.98763	0.99807	0.99778	0.9978	0.99746	0.99667	0.99805	0.99811	0.99805	*	0.99782	0.9978	0.86256	0.86368	0.99924	0.93834
A. ferrooxidans BYM	0.99874	0.99874	0.9988	0.99871	0.99873	0.99982	0.98319	0.99732	0.98991	0.99023	0.98308	0.98681	0.9987	0.99811	0.99776	0.99979	0.99853	0.9998	0.99921	0.99981	0.99782	*	1	0.86004	0.86092	0.99728	0.94256
A. ferrooxidans YNTRS-40	0.99874	0.99874	0.9988	0.9987	0.99871	0.99982	0.98314	0.9973	0.98987	0.9902	0.98307	0.98681	0.99869	0.99811	0.99774	0.9998	0.99853	0.9998	0.99921	0.99981	0.9978	1	*	0.86009	0.86097	0.99725	0.9426
A. albertensis No26	0.85592	0.85682	0.85546	0.86334	0.86338	0.86018	0.82739	0.85381	0.87502	0.87705	0.90054	0.89415	0.86034	0.85615	0.86812	0.8611	0.86565	0.86069	0.85819	0.86063	0.86256	0.86004	0.86009	*	0.99824	0.8672	0.7265
A. albertensis DSM 14366	0.857	0.85784	0.85652	0.86418	0.86424	0.86104	0.82926	0.85457	0.87528	0.87822	0.90168	0.8951	0.86125	0.85718	0.86913	0.86225	0.86603	0.86172	0.85916	0.86166	0.86368	0.86092	0.86097	0.99824	*	0.86798	0.73079
A. ferridurans ATCC 33020	0.99684	0.99681	0.99697	0.99746	0.99746	0.99749	0.98186	0.99808	0.99237	0.99218	0.98655	0.98828	0.9977	0.99714	0.99818	0.99679	0.99669	0.99741	0.99719	0.99752	0.99924	0.99728	0.99725	0.8672	0.86798	*	0.93511
A. sulfuriphilus CJ-2	0.94348	0.94308	0.94369	0.94464	0.94464	0.94212	0.94233	0.9409	0.91583	0.91732	0.90111	0.91292	0.94033	0.94334	0.93716	0.94218	0.94254	0.94189	0.94153	0.94165	0.93834	0.94256	0.9426	0.7265	0.73079	0.93511	*
