# Supplementary material for: Comparative genomics reveals intraspecific divergence of Acidithiobacillus ferrooxidans: insights from evolutionary adaptation
Source: Microb Genom. 2023 Jun 7;9(6):mgen001038. doi: 10.1099/mgen.0.001038 (PMC10327505; doi:10.1099/mgen.0.001038)
Supplement: Supplementary material 3 [file mgen-9-1038-s003.xlsx]

## Sheet: Sheet1
Table S2 The COG functional assignment of genes from 6 A. ferrooxidans strains.
		GD-0		GD-A		GD-B		ZBY		BN		DX
		Number	Percent (%)	Number	Percent (%)	Number	Percent (%)	Number	Percent (%)	Number	Percent (%)	Number	Percent (%)
Information storage and processing	J	194	6.75252	189	6.56478	197	6.76976	198	5.42912	200	5.44811	197	5.87183
	A	1	0.0348068	1	0.0347343	1	0.0343643	1	0.0274198	1	0.0272405	1	0.0298063
	K	97	3.37626	99	3.43869	97	3.33333	132	3.61941	128	3.48679	120	3.57675
	L	138	4.80334	143	4.967	146	5.01718	193	5.29202	197	5.36639	173	5.15648
Cellular processes and signaling	D	33	1.14863	33	1.14623	35	1.20275	33	0.904853	33	0.898938	36	1.07303
	V	127	4.42047	130	4.51546	126	4.3299	129	3.53715	129	3.51403	143	4.2623
	T	93	3.23703	94	3.26502	95	3.2646	109	2.98876	108	2.94198	105	3.12966
	M	215	7.48347	217	7.53734	216	7.42268	246	6.74527	249	6.78289	234	6.97466
	N	12	0.417682	13	0.451546	13	0.446735	12	0.329038	12	0.326886	15	0.447094
	Z	2	0.0696136	2	0.0694686	2	0.0687285	3	0.0822594	3	0.0817216	2	0.0596125
	W	39	1.35747	40	1.38937	39	1.34021	43	1.17905	45	1.22582	44	1.31148
	U	62	2.15802	68	2.36193	62	2.13058	56	1.53551	56	1.52547	88	2.62295
	O	137	4.76853	137	4.7586	137	4.7079	171	4.68879	173	4.71261	150	4.47094
Mobileome	X	67	2.33206	65	2.25773	72	2.47423	111	3.0436	115	3.13266	94	2.80179
Metabolism	C	175	6.09119	175	6.0785	173	5.94502	199	5.45654	195	5.3119	182	5.42474
	G	111	3.86356	115	3.99444	113	3.88316	132	3.61941	134	3.65023	122	3.63636
	E	126	4.38566	125	4.34179	126	4.3299	131	3.59199	135	3.67747	128	3.8152
	F	58	2.0188	58	2.01459	58	1.99313	60	1.64519	61	1.66167	57	1.69896
	H	126	4.38566	124	4.30705	126	4.3299	133	3.64683	134	3.65023	135	4.02385
	I	87	3.02819	82	2.84821	86	2.95533	84	2.30326	87	2.36993	83	2.47392
	P	170	5.91716	171	5.93956	170	5.84192	207	5.6759	203	5.52983	190	5.66319
	Q	19	0.66133	19	0.659951	20	0.687285	25	0.685495	23	0.626532	24	0.71535
Poorly characterized	R	165	5.74313	164	5.69642	162	5.56701	189	5.18234	191	5.20294	185	5.51416
	S	73	2.5409	73	2.5356	73	2.50859	93	2.55004	91	2.47889	84	2.50373
No hits		546	19.0045	542	18.826	565	19.4158	957	26.2407	968	26.3688	763	22.7422
Total CDS		2873		2879		2910		3647		3671		3355
