# Supplementary material for: Comparative genomics reveals intraspecific divergence of Acidithiobacillus ferrooxidans: insights from evolutionary adaptation
Source: Microb Genom. 2023 Jun 7;9(6):mgen001038. doi: 10.1099/mgen.0.001038 (PMC10327505; doi:10.1099/mgen.0.001038)
Supplement: Supplementary material 4 [file mgen-9-1038-s004.xlsx]

## Sheet: Table S3
Table S3 The COG categories of unique genes from the strains containing over 30 unique genes.
COG category of unique genes about strain ATCC 23270 (Total: 74, No hits: 47).
Gene location	COG	COG category	Putative function
1054149-1064603	COG3210	U	Large exoprotein involved in heme utilization or adhesion FhaB
1185141-1189286	COG0553	KL	Superfamily II DNA or RNA helicase, SNF2 family HepA 6UXV
1047410-1050883	COG3899	R	Predicted ATPase
1051042-1054017	COG3210	U	Large exoprotein involved in heme utilization or adhesion FhaB
1065275-1067362	COG4783	MO	Outer membrane protein chaperone/metalloprotease BepA/YfgC, contains M48 and TPR domai
1170207-1172105	COG0367	E	Asparagine synthetase B (glutamine-hydrolyzing) AsnB Asparagine biosynthesis 259515
947846-949570	COG0175	EH	3'-phosphoadenosine 5'-phosphosulfate sulfotransferase (PAPS reductase)/FAD synthetase
997209-998858	COG0675	X	Transposase InsQ
1189572-1190810	COG3177	K	Fic family protein 3CUC
1070500-1071726	COG0675	X	Transposase InsQ
1166268-1167431	COG0438	M	Glycosyltransferase involved in cell wall bisynthesis RfaB 2IV7
1067359-1068516	COG0859	M	ADP-heptose:LPS heptosyltransferase RfaF 1PSW
1165495-1166298	COG2890	J	Methylase of polypeptide chain release factors HemK 1NV8
1087010-1087678	COG3451	U	Type IV secretory pathway, VirB4 component VirB4
1064692-1065282	COG3128	R	Predicted 2-oxoglutarate- and Fe(II)-dependent dioxygenase YbiX PiuC
996622-997212	COG2452	X	Predicted site-specific integrase-resolvase 3ILX
1073541-1074044	COG4422	X	Bacteriophage protein gp37
1012629-1013108	COG1335	HR	Nicotinamidase-related amidase PncA Pyrimidine degradation 1ILW
1183198-1183668	COG5573	R	Predicted nucleic acid-binding protein, contains PIN domain
1193286-1193738	COG3415	V	CRISPR-associated protein Csa3, CARF domain Csa3 CRISPR-Cas system 210934
943345-943788	COG3598	L	RecA-family ATPase RepA
1176627-1177067	COG2250	V	HEPN domain protein, predicted toxin of MNT-HEPN system HEPN 26112399
1177463-1177891	COG1487	V	Ribonuclease/mRNA interferase VapC, contains PIN domain VapC 3TND
1182486-1182839	COG4634	R	Predicted nuclease, contains PIN domain, potential toxin-antitoxin system component
1177218-1177466	COG4691	V	Plasmid stability protein StbC1, contains ribbon-helix-helix domain StbC1
1182968-1183201	COG4118	V	Antitoxin component of toxin-antitoxin stability system, DNA-binding transcriptional r
1182262-1182489	COG2442	V	Predicted antitoxin component of a toxin-antitoxin system, DUF433 family
COG category of unique genes about strain ATCC 53993 (Total: 41, No hits: 19).
Gene location	COG	COG category	Putative function
278957-281278	COG3593	L	Predicted ATP-dependent endonuclease of the OLD family, contains P-loop ATPase and TOP
197318-199225	COG2217	P	Cation-transporting P-type ATPase ZntA 4BBJ
281275-283164	COG0210	L	Superfamily I DNA or RNA helicase UvrD 6PPR
270589-272049	COG2251	R	Predicted nuclease, RecB family
144897-146084	COG3659	M	Carbohydrate-selective porin OprB OprB 4GEY
169876-171033	COG2963	X	Transposase InsE and inactivated derivatives InsE 23818957 2JN6
272042-273073	COG2378	K	Predicted DNA-binding transcriptional regulator YobV, contains HTH and WYL domains
277816-278763	COG3344	X	Retron-type reverse transcriptase YkfC
213578-214498	COG0732	V	Restriction endonuclease S subunit HsdS 1YDX
241275-242114	COG4916	S	Uncharacterized conserved protein
268864-269637	COG0631	T	Serine/threonine protein phosphatase PrpC PTC1 6IHL
273095-273844	COG1479	V	DNAse/DNA nickase specific for phosphorothioated or glycosylated phage DNA, GmrSD/DndB
194997-195698	COG1136	M	ABC-type lipoprotein export system, ATPase component LolD 5GKO
195688-196191	COG1225	O	Peroxiredoxin Bcp 5IPH
196205-196660	COG4232	O	Thiol:disulfide interchange protein DsbD DsbD 1JPE
196917-197318	COG0640	K	DNA-binding transcriptional regulator, ArsR family ArsR 3F6V
240570-240953	COG1872	S	Uncharacterized conserved protein YggU, UPF0235/DUF167 family YggU
206171-206533	COG1484	L	DNA replication protein DnaC DnaC 2QGZ
209714-210067	COG1637	L	Endonuclease NucS, RecB family NucS 2VLD
201858-202172	COG3576	R	Predicted flavin-nucleotide-binding protein, pyridoxine 5'-phosphate oxidase superfami
194699-195004	COG4591	M	ABC-type transport system involved in lipoprotein release, permease component LolC
199712-199951	COG3462	S	Uncharacterized protein, contains short C-terminal (SHOCT) domain TM0315
COG category of unique genes about strain GD-B (Total: 30, No hits: 13).
Gene location	COG	COG category	Putative function
Contig19: 2-625	COG5421	X	Transposase
Contig128: 2-622	COG3344	X	Retron-type reverse transcriptase YkfC
Contig91: 1-540	COG1506	E	Dipeptidyl aminopeptidase/acylaminoacyl peptidase DAP2 2JBW
Contig67: 2-526	COG2522	K	Predicted transcriptional regulator, contains XRE-type HTH domain AF0184
Contig125: 1-450	COG4974	L	Site-specific recombinase XerD XerD 1A0P
Contig113: 82-501	COG0835	T	Chemotaxis signal transduction protein CheW CheW 2QDL
Contig68: 2-406	COG3344	X	Retron-type reverse transcriptase YkfC
Contig36: 2-352	COG0573	P	ABC-type phosphate transport system, permease component PstC
Contig68: 406-747	COG1484	L	DNA replication protein DnaC DnaC 2QGZ
Contig125: 419-754	COG4974	L	Site-specific recombinase XerD XerD 1A0P
Contig97: 171-503	COG3396	Q	1,2-phenylacetyl-CoA epoxidase, catalytic subunit YdbO 1OTK
Contig146: 188-514	COG5826	D	Stage III sporulation protein SpoIIIAE, component of the engulfment complex SpoIII
Contig137: 211-525	COG4974	L	Site-specific recombinase XerD XerD 1A0P
Contig46: 3-305	COG1011	H	FMN and 5-amino-6-(5-phospho-D-ribitylamino)uracil phosphatase YigB, HAD superfamily (
Contig146: 3-188	COG5827	D	Stage III sporulation protein SpoIIIAF, component of the engulfment complex SpoIII
Contig9: 123-302	COG1484	L	DNA replication protein DnaC DnaC 2QGZ
Contig97: 2-145	COG2151	O	Metal-sulfur cluster biosynthetic enzyme PaaD 1UWD
COG category of unique genes about strain BY-3 (Total: 1143, No hits: 634).
Gene location	COG	COG category	Putative function
Contig170: 3022-11598	COG3459	G	Cellobiose phosphorylase 17307853 1V7V
Contig171: 9267-14129	COG5635	T	Predicted NTPase, NACHT family domain NACHT
Contig2: 128948-132910	COG0507	L	ATPase/5’-3’ helicase helicase subunit RecD of the DNA repair enzyme RecBCD (exonucl
Contig107: 101057-104812	COG5013	CP	Nitrate reductase alpha subunit NarG 1Q16
Contig1: 33430-37161	COG3754	M	Lipopolysaccharide biosynthesis protein RgpF
Contig111: 77766-81488	COG3419	NW	Type IV pilus assembly protein, tip-associated adhesin PilY1 PilY1
Contig127: 4928-8530	COG4770	I	Acetyl/propionyl-CoA carboxylase, alpha subunit PccA 3U9S
Contig57: 103453-106836	COG0474	P	Magnesium-transporting ATPase (P-type) MgtA 1IWO
Contig151: 7575-10949	COG4913	S	Uncharacterized conserved protein, contains a C-terminal ATPase domain
Contig2: 143785-147120	COG0507	L	ATPase/5’-3’ helicase helicase subunit RecD of the DNA repair enzyme RecBCD (exonucl
Contig109: 55233-58508	COG0419	L	DNA repair exonuclease SbcCD ATPase subunit SbcC 3QKR
Contig111: 24717-27932	COG1112	L	Superfamily I DNA and/or RNA helicase DNA2 2GJK
Contig110: 19820-22951	COG4230	E	Delta 1-pyrroline-5-carboxylate dehydrogenase PutA2 5KF6
Contig139: 35882-38983	COG5001	T	Cyclic di-GMP metabolism protein, combines GGDEF and EAL domains with a 6TM membrane d
Contig141: 6966-9962	COG0610	V	Type I site-specific restriction-modification system, R (restriction) subunit and rela
Contig153: 42889-45846	COG3451	U	Type IV secretory pathway, VirB4 component VirB4
Contig1: 81886-84648	COG3868	G	Predicted glycosyl hydrolase, GH114 family 5TSY
Contig137: 19488-22205	COG1034	C	NADH dehydrogenase/NADH:ubiquinone oxidoreductase 75 kD subunit (chain G) NuoG
Contig101: 18559-21276	COG5001	T	Cyclic di-GMP metabolism protein, combines GGDEF and EAL domains with a 6TM membrane d
Contig111: 126672-129335	COG0464	MDT	AAA+-type ATPase, SpoVK/Ycf46/Vps4 family SpoVK 3SYL
Contig109: 51411-53987	COG4694	J	Wobble nucleotide-excising tRNase RloC 18681940
Contig111: 119291-121792	COG3451	U	Type IV secretory pathway, VirB4 component VirB4
Contig111: 17102-19543	COG1199	L	Rad3-related DNA helicase DinG DinG 5H8W
Contig111: 178888-181311	COG0419	L	DNA repair exonuclease SbcCD ATPase subunit SbcC 3QKR
Contig141: 1477-3876	COG0286	V	Type I restriction-modification system, DNA methylase subunit HsdM 268729
Contig111: 29965-32328	COG1200	L	RecG-like helicase RecG 1GM5
Contig16: 4140-6485	COG0326	O	Molecular chaperone, HSP90 family HtpG 30150682 1Y4S
Contig153: 8060-10402	COG3505	U	Type IV secretory pathway, VirD4 component, TraG/TraD family ATPase VirD4
Contig24: 53857-56127	COG1713	TR	Diadenosine tetraphosphatase YqeK or a related HD superfamily phosphohydrolase YqeK
Contig1: 97149-99416	COG5001	T	Cyclic di-GMP metabolism protein, combines GGDEF and EAL domains with a 6TM membrane d
Contig111: 110286-112535	COG0810	M	Periplasmic protein TonB, links inner and outer membranes TonB
Contig1: 65712-67904	COG0643	T	Chemotaxis protein histidine kinase CheA CheA 1B3Q
Contig35: 33379-35568	COG4420	S	Uncharacterized membrane protein
Contig2: 148280-150451	COG3505	U	Type IV secretory pathway, VirD4 component, TraG/TraD family ATPase VirD4
Contig111: 91063-93198	COG0210	L	Superfamily I DNA or RNA helicase UvrD 6PPR
Contig101: 7274-9388	COG2943	MG	Membrane glycosyltransferase MdoH
Contig13: 16924-19035	COG0651	CP	Formate hydrogenlyase subunit 3/Multisubunit Na+/H+ antiporter, MnhD subunit HyfB
Contig1: 56426-58522	COG0643	T	Chemotaxis protein histidine kinase CheA CheA 1B3Q
Contig162: 36096-38189	COG0210	L	Superfamily I DNA or RNA helicase UvrD 6PPR
Contig141: 4904-6979	COG0732	V	Restriction endonuclease S subunit HsdS 1YDX
Contig111: 147783-149843	COG2804	NUW	Type II secretory pathway ATPase GspE/PulE or T4P pilus assembly pathway ATPase PilB
Contig111: 104916-106973	COG0270	L	DNA-cytosine methylase Dcm 3LX6
Contig1: 10576-12627	COG1298	N	Flagellar biosynthesis protein FlhA FlhA 6AI0
Contig145: 9279-11303	COG1305	O	Transglutaminase-like enzyme, putative cysteine protease YebA
Contig127: 79160-81172	COG1396	K	Transcriptional regulator, contains XRE-family HTH domain HipB
Contig1: 40351-42360	COG1256	N	Flagellar hook-associated protein FlgK FlgK 2D4Y
Contig35: 26005-27951	COG4227	L	Antirestriction protein ArdC ArdC 10686096
Contig1: 29303-31234	COG1345	N	Flagellar capping protein FliD FliD 5FHY
Contig2: 151413-153326	COG3505	U	Type IV secretory pathway, VirD4 component, TraG/TraD family ATPase VirD4
Contig137: 24576-26477	COG1009	C	Membrane H+-translocase/NADH:ubiquinone oxidoreductase subunit 5 (chain L)/Multisubuni
Contig111: 112550-114427	COG3451	U	Type IV secretory pathway, VirB4 component VirB4
Contig109: 62212-64056	COG1132	V	ABC-type multidrug transport system, ATPase and permease component MdlB
Contig191: 6165-8006	COG5001	T	Cyclic di-GMP metabolism protein, combines GGDEF and EAL domains with a 6TM membrane d
Contig111: 62565-64400	COG0272	L	NAD-dependent DNA ligase Lig 5TT5
Contig111: 166989-168824	COG0210	L	Superfamily I DNA or RNA helicase UvrD 6PPR
Contig137: 11888-13711	COG3387	G	Glucoamylase (glucan-1,4-alpha-glucosidase), GH15 family SGA1
Contig127: 8523-10334	COG0154	J	Asp-tRNAAsn/Glu-tRNAGln amidotransferase A subunit or related amidase GatA Aminoa
Contig35: 15888-17672	COG1002	V	Type II restriction/modification system, endonuclease and methylase domains YeeA
Contig122: 658-2427	COG4974	L	Site-specific recombinase XerD XerD 1A0P
Contig147: 18282-20048	COG5001	T	Cyclic di-GMP metabolism protein, combines GGDEF and EAL domains with a 6TM membrane d
Contig153: 36764-38527	COG3550	T	Serine/threonine protein kinase HipA, toxin component of the HipAB toxin-antitoxin mod
Contig137: 15975-17726	COG0852	C	NADH:ubiquinone oxidoreductase 27 kD subunit (chain C) NuoC NADH dehydrogenase
Contig24: 50654-52402	COG5941	V	CRISPR-Cas system type I-C effector complex large subunit Cas8c Cas8c CRISPR-Cas sys
Contig118: 170667-172412	COG4962	UW	Pilus assembly protein, ATPase of CpaF family CpaF
Contig35: 17620-19353	COG1002	V	Type II restriction/modification system, endonuclease and methylase domains YeeA
Contig111: 68952-70679	COG0608	L	ssDNA-specific exonuclease RecJ, DHH superfamily, may be involved in archaeal DNA repl
Contig24: 72401-74125	COG1450	U	Type II secretory pathway component GspD/PulD (secretin) PulD
Contig138: 17905-19623	COG0631	T	Serine/threonine protein phosphatase PrpC PTC1 6IHL
Contig1: 22516-24234	COG1766	NU	Flagellar biosynthesis/type III secretory pathway M-ring protein FliF/YscJ FliF
Contig183: 51051-52760	COG0553	KL	Superfamily II DNA or RNA helicase, SNF2 family HepA 6UXV
Contig24: 80826-82529	COG2804	NUW	Type II secretory pathway ATPase GspE/PulE or T4P pilus assembly pathway ATPase PilB
Contig90: 17875-19557	COG0286	V	Type I restriction-modification system, DNA methylase subunit HsdM 268729
Contig111: 144053-145729	COG1450	U	Type II secretory pathway component GspD/PulD (secretin) PulD
Contig16: 2462-4138	COG1061	KL	Superfamily II DNA or RNA helicase SSL2 6JDE
Contig1: 85477-87138	COG4783	MO	Outer membrane protein chaperone/metalloprotease BepA/YfgC, contains M48 and TPR domai
Contig138: 31858-33510	COG0531	E	Serine transporter YbeC, amino acid:H+ symporter family PotE 3LRB
Contig1: 87131-88777	COG4783	MO	Outer membrane protein chaperone/metalloprotease BepA/YfgC, contains M48 and TPR domai
Contig138: 25622-27262	COG1231	E	Monoamine oxidase YobN 1B37
Contig111: 187670-189292	COG0326	O	Molecular chaperone, HSP90 family HtpG 30150682 1Y4S
Contig1: 67927-69546	COG0840	T	Methyl-accepting chemotaxis protein (MCP) Tar 1QU7
Contig118: 164027-165637	COG3258	P	Thiosulfate dehydrogenase TsdA, contains C-terminal cytochrome c domain TsdA
Contig162: 50641-52248	COG0507	L	ATPase/5’-3’ helicase helicase subunit RecD of the DNA repair enzyme RecBCD (exonucl
Contig157: 5781-7385	COG1715	V	Restriction endonuclease Mrr Mrr
Contig151: 142393-143994	COG3604	KT	FhlA-type transcriptional regulator, contains GAF, AAA-type ATPase, and DNA-binding Fi
Contig1: 31743-33326	COG1344	N	Flagellin and related hook-associated protein FlgL FlgL 1IO1
Contig13: 14622-16199	COG3262	C	Ni,Fe-hydrogenase III component G HycE1
Contig109: 24208-25773	COG2814	G	Predicted arabinose efflux permease AraJ, MFS family AraJ 4LDS
Contig107: 104809-106371	COG1140	CP	Nitrate reductase beta subunit NarY 1Y4Z
Contig191: 2825-4354	COG0466	O	ATP-dependent Lon protease, bacterial type Lon 6ON2
Contig180: 277-1806	COG4934	O	Serine protease, subtilase family 1T1E
Contig131: 1170-2690	COG0659	P	Sulfate permease or related transporter, MFS superfamily SUL1
Contig35: 53810-55330	COG0210	L	Superfamily I DNA or RNA helicase UvrD 6PPR
Contig138: 15740-17251	COG1012	I	Acyl-CoA reductase or other NAD-dependent aldehyde dehydrogenase AdhE Prolin
Contig137: 26474-27982	COG1008	C	NADH:ubiquinone oxidoreductase subunit 4 (chain M) NuoM NADH dehydrogenase
Contig132: 221-1717	COG3587	V	Restriction endonuclease, type III RM system PM0699
Contig13: 13144-14625	COG0651	CP	Formate hydrogenlyase subunit 3/Multisubunit Na+/H+ antiporter, MnhD subunit HyfB
Contig154: 9863-11335	COG1520	M	Outer membrane protein assembly factor BamB, contains PQQ-like beta-propeller repeat
Contig153: 4796-6262	COG3550	T	Serine/threonine protein kinase HipA, toxin component of the HipAB toxin-antitoxin mod
Contig111: 138232-139692	COG2948	U	Type IV secretory pathway, VirB10 component VirB10 2BHV
Contig90: 3232-4692	COG2244	M	Membrane protein involved in the export of O-antigen and teichoic acid RfbX
Contig171: 6073-7533	COG3318	S	Uncharacterized conserved protein YecA, UPF0149 family, contains C-terminal Zn-binding
Contig142: 28244-29701	COG0312	R	Zn-dependent protease PmbA/TldA or its inactivated homolog TldD 120290
Contig117: 1982-3436	COG1271	C	Cytochrome bd-type quinol oxidase, subunit 1 AppC 5DOQ
Contig137: 27979-29427	COG1007	C	NADH:ubiquinone oxidoreductase subunit 2 (chain N) NuoN NADH dehydrogenase
Contig151: 133625-135067	COG0531	E	Serine transporter YbeC, amino acid:H+ symporter family PotE 3LRB
Contig138: 19722-21140	COG0531	E	Serine transporter YbeC, amino acid:H+ symporter family PotE 3LRB
Contig151: 139763-141178	COG2710	HP	Nitrogenase Mo-Fe protein NifD/coenzyme F430 biosynthesis subunit CfbD NifD/CfbD
Contig169: 1324-2736	COG1488	H	Nicotinic acid phosphoribosyltransferase PncB NAD biosynthesis
Contig138: 4798-6189	COG0531	E	Serine transporter YbeC, amino acid:H+ symporter family PotE 3LRB
Contig162: 24791-26179	COG0863	L	DNA modification methylase YhdJ 1BOO
Contig151: 138004-139392	COG2710	HP	Nitrogenase Mo-Fe protein NifD/coenzyme F430 biosynthesis subunit CfbD NifD/CfbD
Contig138: 9221-10609	COG0161	H	Adenosylmethionine-8-amino-7-oxononanoate aminotransferase BioA Biotin biosynt
Contig1: 19401-20786	COG1157	NU	Flagellar biosynthesis/type III secretory pathway ATPase FliI FliI
Contig151: 146347-147732	COG2710	HP	Nitrogenase Mo-Fe protein NifD/coenzyme F430 biosynthesis subunit CfbD NifD/CfbD
Contig1: 24647-26029	COG2204	T	DNA-binding transcriptional response regulator, NtrC family, contains REC, AAA-type AT
Contig1: 94147-95523	COG4267	S	Uncharacterized membrane protein
Contig151: 144960-146336	COG2710	HP	Nitrogenase Mo-Fe protein NifD/coenzyme F430 biosynthesis subunit CfbD NifD/CfbD
Contig111: 175799-177172	COG0420	L	DNA repair exonuclease SbcCD nuclease subunit SbcD 6S85
Contig138: 7821-9194	COG0174	E	Glutamine synthetase GlnA Glutamine biosynthesis 1F1H
Contig137: 5232-6587	COG2230	I	Cyclopropane fatty-acyl-phospholipid synthase and related methyltransferases Cfa
Contig133: 13164-14516	COG1520	M	Outer membrane protein assembly factor BamB, contains PQQ-like beta-propeller repeat
Contig124: 9995-11347	COG0732	V	Restriction endonuclease S subunit HsdS 1YDX
Contig153: 39548-40894	COG2253	V	Predicted nucleotidyltransferase component of viral defense system
Contig111: 133689-135032	COG3344	X	Retron-type reverse transcriptase YkfC
Contig138: 10602-11945	COG0174	E	Glutamine synthetase GlnA Glutamine biosynthesis 1F1H
Contig1: 62127-63470	COG0840	T	Methyl-accepting chemotaxis protein (MCP) Tar 1QU7
Contig111: 168829-170160	COG0815	M	Apolipoprotein N-acyltransferase Lnt 6NWR
Contig90: 4855-6177	COG0438	M	Glycosyltransferase involved in cell wall bisynthesis RfaB 2IV7
Contig1: 39021-40340	COG1344	N	Flagellin and related hook-associated protein FlgL FlgL 1IO1
Contig138: 13295-14605	COG0161	H	Adenosylmethionine-8-amino-7-oxononanoate aminotransferase BioA Biotin biosynt
Contig142: 26937-28247	COG0312	R	Zn-dependent protease PmbA/TldA or its inactivated homolog TldD 120290
Contig107: 107698-109005	COG2223	P	Nitrate/nitrite transporter NarK NarK 4JR9
Contig90: 19563-20870	COG4938	R	Predicted ATPase
Contig111: 7606-8907	COG3617	X	Prophage antirepressor
Contig137: 18192-19487	COG1894	C	NADH:ubiquinone oxidoreductase, NADH-binding 51 kD subunit (chain F) NuoF NADH d
Contig138: 21167-22462	COG0160	E	Acetylornithine aminotransferase/4-aminobutyrate aminotransferase ArgD Argini
Contig111: 33984-35258	COG3920	T	Two-component sensor histidine kinase, HisKA and HATPase domains
Contig109: 34267-35538	COG4643	X	Uncharacterized domain associated with phage/plasmid primase
Contig116: 67698-68969	COG0438	M	Glycosyltransferase involved in cell wall bisynthesis RfaB 2IV7
Contig142: 49685-50956	COG0438	M	Glycosyltransferase involved in cell wall bisynthesis RfaB 2IV7
Contig138: 11953-13224	COG0665	E	Glycine/D-amino acid oxidase (deaminating) DadA 3AWI
Contig1: 59896-61161	COG0840	T	Methyl-accepting chemotaxis protein (MCP) Tar 1QU7
Contig111: 102830-104092	COG3756	S	Uncharacterized conserved protein YdaU, DUF1376 family YdaU
Contig171: 15540-16796	COG3434	T	c-di-GMP phosphodiesterase YuxH/PdeH, contains EAL and HDOD domains YuxH
Contig118: 173389-174645	COG4461	V	Lysozyme inhibitor LprI LprI 18369469;26589796
Contig125: 39181-40434	COG0732	V	Restriction endonuclease S subunit HsdS 1YDX
Contig111: 159592-160833	COG2165	NUW	Type II secretory pathway, pseudopilin PulG PulG 1AY2
Contig127: 2387-3628	COG1457	F	Purine-cytosine permease or related protein CodB
Contig13: 22300-23538	COG2814	G	Predicted arabinose efflux permease AraJ, MFS family AraJ 4LDS
Contig1: 47235-48473	COG1749	N	Flagellar hook protein FlgE FlgE 3A69
Contig1: 17678-18904	COG3144	N	Flagellar hook-length control protein FliK FliK 2RRL
Contig24: 79603-80826	COG1459	NUW	Type II secretory pathway, component PulF PulF 2VMA
Contig1: 92927-94144	COG0438	M	Glycosyltransferase involved in cell wall bisynthesis RfaB 2IV7
Contig1: 26026-27231	COG0642	T	Signal transduction histidine kinase BaeS 1JOY
Contig111: 149843-151048	COG1459	NUW	Type II secretory pathway, component PulF PulF 2VMA
Contig16: 6500-7702	COG0270	L	DNA-cytosine methylase Dcm 3LX6
Contig16: 8669-9865	COG3328	X	Transposase (or an inactivated derivative) IS285
Contig157: 2402-3595	COG4974	L	Site-specific recombinase XerD XerD 1A0P
Contig121: 54691-55875	COG2948	U	Type IV secretory pathway, VirB10 component VirB10 2BHV
Contig2: 165883-167061	COG2814	G	Predicted arabinose efflux permease AraJ, MFS family AraJ 4LDS
Contig118: 260-1435	COG1835	M	Peptidoglycan/LPS O-acetylase OafA/YrhL, contains acyltransferase and SGNH-hydrolase d
Contig35: 21366-22541	COG4643	X	Uncharacterized domain associated with phage/plasmid primase
Contig1: 9370-10539	COG1419	N	Flagellar biosynthesis GTPase FlhF FlhF 3SYN
Contig111: 72584-73750	COG1403	V	5-methylcytosine-specific restriction endonuclease McrA McrA
Contig90: 9621-10784	COG0438	M	Glycosyltransferase involved in cell wall bisynthesis RfaB 2IV7
Contig151: 6425-7588	COG4924	S	Uncharacterized conserved protein
Contig101: 6030-7190	COG1596	M	Periplasmic protein Wza involved in polysaccharide export, contains SLBB domain of the
Contig124: 1554-2708	COG2771	K	DNA-binding transcriptional regulator, CsgD family CsgD
Contig138: 691-1839	COG3842	E	ABC-type Fe3+/spermidine/putrescine transport systems, ATPase component PotA
Contig111: 82340-83488	COG4966	NW	Type IV pilus assembly protein PilW PilW
Contig35: 46265-47413	COG2805	NW	Type IV pilus assembly protein PilT, pilus retraction ATPase PilT
Contig111: 122648-123793	COG3704	U	Type IV secretory pathway, VirB6 component VirB6
Contig118: 162126-163268	COG2885	M	Outer membrane protein OmpA and related peptidoglycan-associated (lipo)proteins OmpA
Contig116: 68966-70102	COG0438	M	Glycosyltransferase involved in cell wall bisynthesis RfaB 2IV7
Contig1: 12631-13758	COG1377	N	Flagellar biosynthesis protein FlhB FlhB 6S3L
Contig1: 43759-44886	COG1706	N	Flagellar basal body P-ring protein FlgI FlgI
Contig147: 13719-14843	COG0732	V	Restriction endonuclease S subunit HsdS 1YDX
Contig138: 14616-15737	COG0686	E	Alanine dehydrogenase (includes sporulation protein SpoVN) Ald Urea cycle
Contig116: 73615-74733	COG0438	M	Glycosyltransferase involved in cell wall bisynthesis RfaB 2IV7
Contig109: 41634-42752	COG1106	R	ATPase/GTPase, AAA15 family
Contig13: 29247-30359	COG3344	X	Retron-type reverse transcriptase YkfC
Contig111: 158483-159580	COG2805	NW	Type IV pilus assembly protein PilT, pilus retraction ATPase PilT
Contig121: 51326-52423	COG0466	O	ATP-dependent Lon protease, bacterial type Lon 6ON2
Contig35: 49758-50852	COG0507	L	ATPase/5’-3’ helicase helicase subunit RecD of the DNA repair enzyme RecBCD (exonucl
Contig157: 28762-29856	COG4974	L	Site-specific recombinase XerD XerD 1A0P
Contig2: 139670-140755	COG3765	M	LPS O-antigen chain length determinant protein, WzzB/FepE family WzzB
Contig117: 810-1892	COG1294	C	Cytochrome bd-type quinol oxidase, subunit 2 AppB 6RKO
Contig138: 3597-4676	COG0687	E	Spermidine/putrescine-binding periplasmic protein PotD 1POT
Contig47: 761-1837	COG3704	U	Type IV secretory pathway, VirB6 component VirB6
Contig101: 54723-55796	COG1902	C	2,4-dienoyl-CoA reductase or related NADH-dependent reductase, Old Yellow Enzyme (OYE)
Contig90: 6206-7279	COG0438	M	Glycosyltransferase involved in cell wall bisynthesis RfaB 2IV7
Contig1: 27231-28301	COG2204	T	DNA-binding transcriptional response regulator, NtrC family, contains REC, AAA-type AT
Contig153: 48786-49856	COG1651	O	Protein thiol-disulfide isomerase DsbC DsbG 2HI7
Contig1: 71501-72568	COG2201	T	Chemotaxis response regulator CheB, contains REC and protein-glutamate methylesterase
Contig20: 125-1186	COG0715	P	ABC-type nitrate/sulfonate/bicarbonate transport system, periplasmic component TauA
Contig111: 116891-117943	COG4962	UW	Pilus assembly protein, ATPase of CpaF family CpaF
Contig14: 23494-24540	COG0038	P	H+/Cl- antiporter ClcA ClcA 1KPK
Contig118: 168239-169285	COG3745	UW	Flp pilus assembly protein CpaB CpaB
Contig57: 143611-144648	COG0270	L	DNA-cytosine methylase Dcm 3LX6
Contig101: 4996-6033	COG3524	M	Capsule polysaccharide export protein KpsE/RkpR KpsE
Contig24: 47559-48593	COG1518	V	CRISPR-Cas system-associated integrase Cas1 Cas1 CRISPR-Cas system
Contig111: 108998-110014	COG0443	O	Molecular chaperone DnaK (HSP70) DnaK 3I33
Contig1: 16626-17639	COG1868	N	Flagellar motor switch protein FliM FliM 2HP7
Contig1: 21528-22538	COG1536	N	Flagellar motor switch protein FliG FliG 4FHR
Contig20: 2102-3112	COG3239	I	Fatty acid desaturase DesA
Contig145: 8278-9279	COG1721	S	Uncharacterized conserved protein, DUF58 family, contains vWF domain YeaD2
Contig111: 115665-116663	COG4725	J	N6-adenosine-specific RNA methylase IME4 IME4 5IL0
Contig19: 84-1073	COG0715	P	ABC-type nitrate/sulfonate/bicarbonate transport system, periplasmic component TauA
Contig24: 70603-71592	COG4783	MO	Outer membrane protein chaperone/metalloprotease BepA/YfgC, contains M48 and TPR domai
Contig1: 73114-74094	COG5001	T	Cyclic di-GMP metabolism protein, combines GGDEF and EAL domains with a 6TM membrane d
Contig162: 2931-3908	COG0338	L	DNA-adenine methylase Dam 4GOL
Contig34: 67-1044	COG3677	X	Transposase InsA InsA
Contig138: 22485-23462	COG2334	T	Ser/Thr protein kinase RdoA involved in Cpx stress response, MazF antagonist SrkA
Contig1: 42794-43762	COG3951	N	Rod binding protein domain FlgJ1
Contig13: 11512-12474	COG0650	C	Formate hydrogenlyase subunit HyfC HyfC 6CFW
Contig111: 163301-164260	COG0741	M	Soluble lytic murein transglycosylase or regulatory protein s ( may contain LysM/invas
Contig1: 61158-62114	COG0835	T	Chemotaxis signal transduction protein CheW CheW 2QDL
Contig142: 48635-49591	COG0451	M	Nucleoside-diphosphate-sugar epimerase WcaG 2X4G
Contig137: 22202-23158	COG1005	C	NADH:ubiquinone oxidoreductase subunit 1 (chain H) NuoH NADH dehydrogenase
Contig109: 21979-22932	COG0122	L	3-methyladenine DNA glycosylase/8-oxoguanine DNA glycosylase AlkA
Contig138: 27292-28242	COG0010	E	Arginase/agmatinase family enzyme SpeB Urea cycle 1CEV
Contig24: 49719-50657	COG3649	V	CRISPR-Cas system type I effector complex subunit Cas7, RAMP superfamily Cas7
Contig132: 34235-35173	COG3645	X	Phage antirepressor protein YoqD, KilAC domain KilAC
Contig118: 172402-173334	COG4961	UW	Flp pilus assembly protein TadG, includes N-terminal TadE domain TadG
Contig1: 64055-64987	COG0840	T	Methyl-accepting chemotaxis protein (MCP) Tar 1QU7
Contig1: 38038-38967	COG5464	L	Recombination-promoting DNA endonuclease RpnC/YadD RpnC 28096446
Contig1: 95548-96474	COG1087	M	UDP-glucose 4-epimerase GalE 1A9Y
Contig109: 17425-18345	COG0043	H	3-polyprenyl-4-hydroxybenzoate decarboxylase UbiD Ubiquinone biosynthesis 280577
Contig24: 75793-76704	COG4972	NW	Type IV pilus assembly protein, ATPase PilM PilM 2YCH
Contig145: 7373-8281	COG0714	R	MoxR-like ATPase MoxR Cobalamine/B12 biosynthesis 2R44
Contig132: 2120-3025	COG1432	R	NYN domain, predicted PIN-related RNAse, tRNA/rRNA maturation LabA
Contig90: 7279-8172	COG1216	G	Glycosyltransferase, GT2 family WcaE 2Z86
Contig138: 1874-2764	COG1176	E	ABC-type spermidine/putrescine transport system, permease component I PotB
Contig1: 8478-9368	COG0455	DN	MinD-like ATPase FlhG/YlxH, activator of the FlhF-type GTPase FlhG
Contig1: 5760-6650	COG5278	T	Extracytoplasmic sensor domain CHASE3 (specificity unknown) CHASE3
Contig109: 21095-21982	COG0476	H	Molybdopterin or thiamine biosynthesis adenylyltransferase ThiF Molybdopterin
Contig118: 159369-160250	COG2064	W	Flp pilus assembly protein TadC TadC
Contig137: 4363-5241	COG1633	P	Rubrerythrin, includes spore coat protein YhjR YhjR 2E0Z
Contig126: 696-1574	COG3220	S	Uncharacterized conserved protein, UPF0276 family 3BWW
Contig157: 1517-2392	COG4974	L	Site-specific recombinase XerD XerD 1A0P
Contig101: 14716-15588	COG0568	K	DNA-directed RNA polymerase, sigma subunit (sigma70/sigma32) RpoD RNA polymerase
Contig111: 74802-75668	COG1651	O	Protein thiol-disulfide isomerase DsbC DsbG 2HI7
Contig111: 14131-14994	COG1518	V	CRISPR-Cas system-associated integrase Cas1 Cas1 CRISPR-Cas system
Contig8: 1624-2484	COG2226	H	Ubiquinone/menaquinone biosynthesis C-methylase UbiE/MenG UbiE Biotin biosynt
Contig19: 1941-2795	COG1116	P	ABC-type nitrate/sulfonate/bicarbonate transport system, ATPase component TauB
Contig164: 4374-5225	COG2856	O	Zn-dependent peptidase ImmA, M78 family ImmA 3DTE
Contig162: 28127-28978	COG1376	M	Lipoprotein-anchoring transpeptidase ErfK/SrfK ErfK 4LZH
Contig118: 160247-161098	COG4965	UW	Flp pilus assembly protein TadB TadB
Contig1: 53712-54563	COG1360	N	Flagellar motor protein MotB MotB
Contig151: 141500-142351	COG0346	Q	Catechol 2,3-dioxygenase or related enzyme, vicinal oxygen chelate (VOC) family GloA
Contig1: 50312-51154	COG1261	N	Flagellar basal body P-ring formation protein FlgA FlgA 3VJP
Contig101: 16010-16837	COG1566	V	Multidrug resistance efflux pump EmrA EmrA 4TKO
Contig111: 125529-126356	COG1704	M	Magnetosome formation protein MamQ, lipoprotein antigen LemA family LemA
Contig157: 30331-31158	COG2512	R	Predicted transcriptional regulator, contains CW (cell wall-binding) repeats and an HT
Contig24: 71577-72401	COG3267	UW	Type II secretory pathway ATPase component GspA/ExeA/MshM ExeA 213781
Contig138: 29624-30445	COG0388	C	Omega-amidase YafV/Nit2, hydrolyzes alpha-ketoglutaramate Nit2 283735
Contig111: 137421-138239	COG3504	U	Type IV secretory pathway, VirB9 components VirB9
Contig1: 70088-70897	COG1352	T	Methylase of chemotaxis methyl-accepting proteins CheR 1AF7
Contig111: 141682-142485	COG0741	M	Soluble lytic murein transglycosylase or regulatory protein s ( may contain LysM/invas
Contig109: 18656-19459	COG0235	EG	5-methylthioribulose/5-deoxyribulose/Fuculose 1-phosphate aldolase (methionine salvage
Contig1: 14855-15649	COG1338	N	Flagellar biosynthesis protein FliP FliP 5H72
Contig138: 2761-3555	COG1177	E	ABC-type spermidine/putrescine transport system, permease component II PotC
Contig1: 74390-75181	COG5581	N	Cyclic di-GMP-binding flagellar brake protein FlgZ/YcgR, contains PilZNR(YcgR) and Pil
Contig1: 13785-14576	COG1684	N	Flagellar biosynthesis protein FliR FliR 6S3R
Contig111: 40804-41592	COG0420	L	DNA repair exonuclease SbcCD nuclease subunit SbcD 6S85
Contig1: 45677-46462	COG4786	N	Flagellar basal body rod protein FlgG FlgG 6JZR
Contig20: 3218-4000	COG0491	R	Glyoxylase or a related metal-dependent hydrolase, beta-lactamase superfamily II
Contig1: 104959-105741	COG3440	V	Predicted restriction endonuclease
Contig19: 1162-1944	COG0600	P	ABC-type nitrate/sulfonate/bicarbonate transport system, permease component TauC
Contig147: 17153-17932	COG1715	V	Restriction endonuclease Mrr Mrr
Contig101: 10221-10994	COG0456	J	Ribosomal protein S18 acetylase RimI and related acetyltransferases RimI
Contig111: 49552-50322	COG2263	R	Predicted RNA methylase 6H2U
Contig138: 23873-24643	COG1028	I	NAD(P)-dependent dehydrogenase, short-chain alcohol dehydrogenase family FabG
Contig78: 355-1122	COG0568	K	DNA-directed RNA polymerase, sigma subunit (sigma70/sigma32) RpoD RNA polymerase
Contig109: 19428-20195	COG5424	H	Pyrroloquinoline quinone (PQQ) biosynthesis protein C PqqC 1OTV
Contig1: 44903-45667	COG2063	N	Flagellar basal body L-ring protein FlgH FlgH
Contig1: 59120-59872	COG0426	C	Flavorubredoxin NorV 4JHC
Contig1: 52732-53478	COG5581	N	Cyclic di-GMP-binding flagellar brake protein FlgZ/YcgR, contains PilZNR(YcgR) and Pil
Contig35: 41696-42442	COG1651	O	Protein thiol-disulfide isomerase DsbC DsbG 2HI7
Contig1: 6970-7713	COG1291	N	Flagellar motor component MotA MotA
Contig1: 46482-47222	COG4787	N	Flagellar basal body rod protein FlgF FlgF
Contig138: 6284-7024	COG4221	C	NADP-dependent 3-hydroxy acid dehydrogenase YdfG YdfG Pyrimidine degradation
Contig24: 74421-75155	COG3149	U	Type II secretory pathway, component PulM PulM 1UV7
Contig1: 54585-55313	COG3147	D	Cell division protein DedD (periplasmic protein involved in septation) DedD
Contig1: 20783-21511	COG1317	NU	Flagellar biosynthesis/type III secretory pathway protein FliH FliH
Contig1: 7753-8481	COG1191	K	DNA-directed RNA polymerase specialized sigma subunit FliA RNA polymerase
Contig13: 16199-16924	COG3260	C	Ni,Fe-hydrogenase III small subunit HycG 6CFW
Contig24: 76760-77482	COG4726	NW	Type IV pilus assembly protein PilX PilX
Contig118: 169940-170656	COG4964	UW	Flp pilus assembly protein, secretin CpaC CpaC
Contig121: 58557-59270	COG0741	M	Soluble lytic murein transglycosylase or regulatory protein s ( may contain LysM/invas
Contig138: 7036-7749	COG2071	E	Gamma-glutamyl-gamma-aminobutyrate hydrolase PuuD (putrescine degradation), contains G
Contig19: 2877-3590	COG3665	S	Uncharacterized conserved protein YcgI, DUF1989 family YcgI 3DI4
Contig155: 487-1197	COG1651	O	Protein thiol-disulfide isomerase DsbC DsbG 2HI7
Contig90: 21390-22100	COG1423	L	ATP-dependent RNA circularization protein, DNA/RNA ligase (PAB1020) family
Contig118: 175717-176424	COG4461	V	Lysozyme inhibitor LprI LprI 18369469;26589796
Contig127: 4216-4920	COG1802	K	DNA-binding transcriptional regulator, GntR family GntR 3FMS
Contig127: 78462-79163	COG1296	E	Predicted branched-chain amino acid permease (azaleucine resistance) AzlC
Contig107: 106916-107614	COG2181	CP	Nitrate reductase gamma subunit NarI 1Y5L
Contig1: 48486-49181	COG1843	N	Flagellar hook-capping protein FlgD FlgD 6IEF
Contig137: 13708-14403	COG1940	GK	Sugar kinase of the NBD/HSP70 family, may contain an N-terminal HTH domain NagC
Contig111: 135819-136511	COG3701	U	Type IV secretory pathway, TrbF component TrbF
Contig138: 24643-25332	COG1335	HR	Nicotinamidase-related amidase PncA Pyrimidine degradation 1ILW
Contig109: 23577-24263	COG0640	K	DNA-binding transcriptional regulator, ArsR family ArsR 3F6V
Contig13: 12474-13154	COG4237	C	Hydrogenase-4 membrane subunit HyfE HyfE
Contig154: 8136-8807	COG0640	K	DNA-binding transcriptional regulator, ArsR family ArsR 3F6V
Contig153: 11564-12235	COG1715	V	Restriction endonuclease Mrr Mrr
Contig110: 4931-5602	COG1280	E	Threonine/homoserine/homoserine lactone efflux protein RhtB
Contig137: 3253-3918	COG2854	M	Periplasmic subunit MlaC of the ABC-type intermembrane phospholipid transporter Mla
Contig111: 164356-165015	COG2200	T	EAL domain, c-di-GMP-specific phosphodiesterase class I (or its enzymatically inactive
Contig111: 156335-156991	COG2165	NUW	Type II secretory pathway, pseudopilin PulG PulG 1AY2
Contig111: 87476-88129	COG4969	NW	Type IV pilus assembly protein, major pilin PilA PilA 1AY2
Contig123: 17266-17916	COG4725	J	N6-adenosine-specific RNA methylase IME4 IME4 5IL0
Contig125: 11120-11770	COG0450	V	Alkyl hydroperoxide reductase subunit AhpC (peroxiredoxin) AhpC
Contig20: 1401-2048	COG1335	HR	Nicotinamidase-related amidase PncA Pyrimidine degradation 1ILW
Contig111: 156991-157632	COG2165	NUW	Type II secretory pathway, pseudopilin PulG PulG 1AY2
Contig171: 16788-17429	COG1360	N	Flagellar motor protein MotB MotB
Contig125: 2322-2963	COG1686	M	D-alanyl-D-alanine carboxypeptidase DacC 1HD8
Contig137: 15059-15697	COG0377	C	NADH:ubiquinone oxidoreductase 20 kD subunit (chain B) or related Fe-S oxidoreductase
Contig24: 48611-49246	COG1468	V	CRISPR/Cas system-associated exonuclease Cas4, RecB family Cas4 CRISPR-Cas sys
Contig111: 114975-115610	COG3451	U	Type IV secretory pathway, VirB4 component VirB4
Contig107: 98186-98821	COG0625	O	Glutathione S-transferase GstA 1A0F
Contig19: 3605-4240	COG3665	S	Uncharacterized conserved protein YcgI, DUF1989 family YcgI 3DI4
Contig111: 1299-1928	COG0237	H	Dephospho-CoA kinase CoaE Pantothenate/CoA biosynthesis 1JJV
Contig116: 71726-72349	COG1051	F	ADP-ribose pyrophosphatase YjhB, NUDIX family YjhB 3GZ5
Contig111: 55050-55667	COG2003	L	DNA repair protein RadC, contains a helix-hairpin-helix DNA-binding motif RadC
Contig162: 23896-24501	COG3265	G	Gluconate kinase GntK Non-phosphorylated Entner-Doudoroff pathway
Contig141: 49076-49681	COG4643	X	Uncharacterized domain associated with phage/plasmid primase
Contig111: 86874-87476	COG3168	NW	Type IV pilus assembly protein PilP PilP 2IVW
Contig154: 2583-3179	COG1225	O	Peroxiredoxin Bcp 5IPH
Contig151: 13258-13851	COG2378	K	Predicted DNA-binding transcriptional regulator YobV, contains HTH and WYL domains
Contig111: 24084-24677	COG4643	X	Uncharacterized domain associated with phage/plasmid primase
Contig24: 77479-78063	COG2165	NUW	Type II secretory pathway, pseudopilin PulG PulG 1AY2
Contig126: 14795-15379	COG0474	P	Magnesium-transporting ATPase (P-type) MgtA 1IWO
Contig126: 122-703	COG3219	S	Uncharacterized conserved protein, DUF2063 family 3DEE
Contig118: 169301-169882	COG4964	UW	Flp pilus assembly protein, secretin CpaC CpaC
Contig119: 11140-11721	COG4129	S	Uncharacterized membrane protein YgaE, UPF0421/DUF939 family YgaE
Contig1: 70901-71470	COG1871	T	Chemotaxis receptor (MCP) glutamine deamidase CheD CheD 2F9Z
Contig151: 135368-135937	COG0642	T	Signal transduction histidine kinase BaeS 1JOY
Contig2: 36088-36654	COG0732	V	Restriction endonuclease S subunit HsdS 1YDX
Contig109: 22936-23502	COG0350	L	DNA repair enzyme Ada (O6-methylguanine-DNA--protein-cysteine methyltransferase)
Contig162: 40731-41294	COG0675	X	Transposase InsQ
Contig110: 2959-3522	COG1670	JO	Protein N-acetyltransferase, RimJ/RimL family RimL 1S7F
Contig111: 124477-125040	COG1278	K	Cold shock protein, CspA family CspC 1C9O
Contig138: 17320-17877	COG3620	K	Predicted transcriptional regulator, contains an XRE-type HTH domain (archaeal members
Contig2: 37403-37957	COG2944	K	DNA-binding transcriptional regulator YiaG, XRE-type HTH domain YiaG
Contig107: 106368-106919	COG2180	CPO	Nitrate reductase assembly protein NarJ, required for insertion of molybdenum cofactor
Contig162: 52647-53186	COG4914	R	Predicted nucleotidyltransferase
Contig162: 4826-5365	COG3613	F	Nucleoside 2-deoxyribosyltransferase RCL 1F8X
Contig2: 34590-35126	COG0286	V	Type I restriction-modification system, DNA methylase subunit HsdM 268729
Contig126: 7698-8234	COG2128	P	Alkylhydroperoxidase family enzyme, contains CxxC motif YciW 1GU9
Contig1: 15589-16125	COG3190	N	Flagellar biogenesis protein FliO FliO
Contig137: 23177-23710	COG1143	C	Formate hydrogenlyase subunit 6/NADH:ubiquinone oxidoreductase 23 kD subunit (chain I)
Contig50: 73-606	COG1376	M	Lipoprotein-anchoring transpeptidase ErfK/SrfK ErfK 4LZH
Contig1: 88803-89336	COG5616	T	TolB amino-terminal domain (function unknown) TolBN 10673426;24821816
Contig111: 83925-84455	COG4970	NW	Type IV pilus assembly protein FimT FimT 17322192;28771515
Contig1: 69557-70084	COG0835	T	Chemotaxis signal transduction protein CheW CheW 2QDL
Contig153: 40894-41421	COG5340	V	Abortive phage infection protein AbiEi, antitoxin conponent of an AbiEi-AbiEii TA syst
Contig13: 10971-11495	COG1814	P	Predicted Fe2+/Mn2+ transporter, VIT1/CCC1 family Ccc1 6IU3
Contig110: 82353-82868	COG4969	NW	Type IV pilus assembly protein, major pilin PilA PilA 1AY2
Contig35: 66012-66524	COG1765	R	Uncharacterized OsmC-related protein YhfA 1LQL
Contig1: 4558-5061	COG1580	N	Flagellar basal body-associated protein FliL FliL
Contig137: 23759-24262	COG0839	C	NADH:ubiquinone oxidoreductase subunit 6 (chain J) NuoJ NADH dehydrogenase
Contig151: 144446-144946	COG1433	O	Predicted Fe-Mo cluster-binding protein, NifX family NifX 1EO1
Contig1: 16122-16622	COG1886	NU	Flagellar motor switch/type III secretory pathway protein FliN FliN
Contig50: 3089-3589	COG0286	V	Type I restriction-modification system, DNA methylase subunit HsdM 268729
Contig117: 39036-39536	COG4970	NW	Type IV pilus assembly protein FimT FimT 17322192;28771515
Contig162: 13875-14375	COG2856	O	Zn-dependent peptidase ImmA, M78 family ImmA 3DTE
Contig1: 52255-52752	COG1699	N	Flagellar assembly factor FliW FliW 2AJ7
Contig109: 33773-34270	COG3598	L	RecA-family ATPase RepA
Contig1: 55935-56423	COG3143	NT	Phosphoaspartate phosphatase CheZ, dephosphorylates CheY~P CheZ
Contig126: 2047-2535	COG2259	S	Uncharacterized membrane protein YphA, DoxX/SURF4 family DoxX
Contig57: 36945-37430	COG0122	L	3-methyladenine DNA glycosylase/8-oxoguanine DNA glycosylase AlkA
Contig119: 12278-12763	COG3476	T	Tryptophan-rich sensory protein TspO/CrtK (mitochondrial benzodiazepine receptor homol
Contig111: 84443-84922	COG4968	NW	Type IV pilus assembly protein PilE PilE 2NBA
Contig162: 53189-53662	COG1974	KT	SOS-response transcriptional repressor LexA (RecA-mediated autopeptidase) LexA
Contig24: 79001-79471	COG2165	NUW	Type II secretory pathway, pseudopilin PulG PulG 1AY2
Contig151: 137496-137966	COG1433	O	Predicted Fe-Mo cluster-binding protein, NifX family NifX 1EO1
Contig111: 10976-11443	COG2442	V	Predicted antitoxin component of a toxin-antitoxin system, DUF433 family
Contig122: 2-463	COG2801	X	Transposase InsO and inactivated derivatives Tra5
Contig137: 17735-18199	COG1905	C	NADH:ubiquinone oxidoreductase 24 kD subunit (chain E) NuoE NADH dehydrogenase
Contig136: 15625-16086	COG4968	NW	Type IV pilus assembly protein PilE PilE 2NBA
Contig111: 73817-74275	COG0318	I	O-succinylbenzoic acid-CoA ligase MenE or related acyl-CoA synthetase (AMP-forming)
Contig1: 18937-19395	COG2882	N	Flagellar biosynthesis chaperone FliJ FliJ 3AJW
Contig127: 82047-82505	COG2258	FV	N-hydroxylaminopurine reductase YiiM, contains MOSC domain YiiM 183122
Contig111: 192925-193380	COG3133	M	Outer membrane lipoprotein SlyB SlyB
Contig24: 78474-78929	COG2165	NUW	Type II secretory pathway, pseudopilin PulG PulG 1AY2
Contig57: 139978-140430	COG3727	L	G:T-mismatch repair DNA endonuclease Vsr, very short patch repair protein Vsr
Contig2: 35502-35951	COG1848	V	VapC family ribonuclease, toxin component of the VapBC toxin-antitoxin module, contain
Contig183: 54600-55049	COG4502	F	5'(3')-deoxyribonucleotidase YorC 1MH9
Contig96: 928-1377	COG1848	V	VapC family ribonuclease, toxin component of the VapBC toxin-antitoxin module, contain
Contig184: 209-655	COG3039	X	Transposase and inactivated derivatives, IS5 family IS5
Contig151: 147722-148159	COG0778	C	Nitroreductase NfnB Pyrimidine degradation 1F5V
Contig111: 83488-83925	COG4795	U	Type II secretory pathway, PulJ/GspJ component PulJ
Contig157: 7476-7913	COG5428	V	Predicted antitoxin component YuzE of a toxin-antitoxin system, DUF2283 family YuzE
Contig111: 96050-96487	COG2852	L	Very-short-patch-repair endonuclease YcjD 3HRL
Contig138: 28876-29313	COG5433	X	Predicted transposase YbfD/YdcC associated with H repeats YhhI
Contig1: 3686-4123	COG1291	N	Flagellar motor component MotA MotA
Contig137: 14628-15062	COG0838	C	NADH:ubiquinone oxidoreductase subunit 3 (chain A) NuoA NADH dehydrogenase
Contig1: 5133-5567	COG1516	NU	Flagellin-specific chaperone FliS FliS 1ORJ
Contig142: 50953-51384	COG0110	R	Acetyltransferase, isoleucine patch superfamily WbbJ
Contig137: 29469-29897	COG2230	I	Cyclopropane fatty-acyl-phospholipid synthase and related methyltransferases Cfa
Contig162: 23099-23521	COG0863	L	DNA modification methylase YhdJ 1BOO
Contig130: 7479-7901	COG2105	E	Predicted gamma-glutamylamine cyclotransferase YtfP, GGCT/AIG2-like family YtfP
Contig24: 53081-53500	COG3744	V	PIN domain nuclease, a component of toxin-antitoxin system (PIN domain)
Contig1: 55519-55938	COG0784	T	CheY-like REC (receiver) domain, includes chemotaxis protein CheY and sporulation reg
Contig1: 49622-50035	COG1815	N	Flagellar basal body rod protein FlgB FlgB
Contig13: 10000-10410	COG1413	R	HEAT repeat HEAT 1OYZ
Contig1: 49192-49602	COG1558	N	Flagellar basal body rod protein FlgC FlgC
Contig8: 3160-3564	COG2018	T	Predicted regulator of Ras-like GTPase activity, Roadblock/LC7/MglB family
Contig110: 75621-76022	COG1487	V	Ribonuclease/mRNA interferase VapC, contains PIN domain VapC 3TND
Contig111: 70766-71167	COG3304	S	Uncharacterized membrane protein YccF, DUF307 family YccF
Contig1: 51589-51990	COG3418	NU	Flagellar biosynthesis/type III secretory pathway chaperone FlgN FlgN
Contig111: 95686-96075	COG0568	K	DNA-directed RNA polymerase, sigma subunit (sigma70/sigma32) RpoD RNA polymerase
Contig151: 148379-148768	COG3436	X	Transposase
Contig181: 2308-2688	COG0384	R	Predicted epimerase YddE/YHI9, PhzF superfamily YHI9 24914732 1SDJ
Contig35: 15491-15868	COG5499	V	Antitoxin component HigA of the HigAB toxin-antitoxin module, contains an N-terminal H
Contig2: 34262-34639	COG1895	V	HEPN domain protein, predicted toxin of MNT-HEPN system HEPN 26112399
Contig1: 28907-29284	COG1516	NU	Flagellin-specific chaperone FliS FliS 1ORJ
Contig1: 65012-65383	COG0745	TK	DNA-binding response regulator, OmpR family, contains REC and winged-helix (wHTH) doma
Contig180: 3436-3807	COG5499	V	Antitoxin component HigA of the HigAB toxin-antitoxin module, contains an N-terminal H
Contig124: 4192-4560	COG2135	L	ssDNA abasic site-binding protein YedK/HMCES, SRAP family SRAP 305548
Contig73: 300-665	COG1715	V	Restriction endonuclease Mrr Mrr
Contig127: 39-401	COG1598	V	Antitoxin component HicB of the HicAB toxin-antitoxin system HicB 190601
Contig153: 2623-2985	COG1669	R	Predicted nucleotidyltransferase MJ0435 MJ0435 1WOT
Contig130: 3673-4032	COG1990	J	Peptidyl-tRNA hydrolase Pth2 1Q7S
Contig111: 64461-64817	COG4679	X	Phage-related protein
Contig107: 89008-89358	COG0640	K	DNA-binding transcriptional regulator, ArsR family ArsR 3F6V
Contig162: 28978-29328	COG0776	L	Bacterial nucleoid DNA-binding protein IHF-alpha HimA 1B8Z
Contig181: 7141-7488	COG5433	X	Predicted transposase YbfD/YdcC associated with H repeats YhhI
Contig131: 2702-3049	COG1734	K	RNA polymerase-binding transcription factor DksA DksA 1TJL
Contig139: 34295-34642	COG4974	L	Site-specific recombinase XerD XerD 1A0P
Contig155: 156-500	COG3439	S	Uncharacterized conserved protein, DUF302 family 1J3M
Contig124: 8574-8912	COG2337	V	mRNA-degrading endonuclease MazF, toxin component of the MazEF toxin-antitoxin module
Contig124: 6486-6824	COG3514	S	Uncharacterized conserved protein, DUF4415 family
Contig151: 139425-139763	COG2710	HP	Nitrogenase Mo-Fe protein NifD/coenzyme F430 biosynthesis subunit CfbD NifD/CfbD
Contig153: 6262-6600	COG1426	D	Cytoskeletal protein RodZ, contains Xre-like HTH and DUF4115 domains RodZ
Contig46: 20245-20580	COG3335	X	Transposase
Contig1: 65383-65715	COG1366	T	Anti-anti-sigma regulatory factor (antagonist of anti-sigma factor) SpoIIAA
Contig111: 64807-65139	COG5606	R	Predicted DNA-binding protein, XRE-type HTH domain
Contig79: 35879-36208	COG5265	O	ABC-type transport system involved in Fe-S cluster assembly, permease and ATPase compo
Contig105: 50-376	COG3666	X	Transposase, IS1182 family
Contig30: 2398-2721	COG2132	DPM	Multicopper oxidase with three cupredoxin domains (includes cell division protein FtsP
Contig133: 51333-51656	COG4737	S	Uncharacterized conserved protein
Contig130: 6970-7293	COG1223	R	Predicted ATPase, AAA+ superfamily
Contig1: 24268-24591	COG1677	N	Flagellar hook-basal body complex protein FliE FliE
Contig107: 82094-82411	COG3439	S	Uncharacterized conserved protein, DUF302 family 1J3M
Contig110: 3606-3914	COG2944	K	DNA-binding transcriptional regulator YiaG, XRE-type HTH domain YiaG
Contig137: 24266-24574	COG0713	C	NADH:ubiquinone oxidoreductase subunit 11 or 4L (chain K) NuoK NADH dehydroge
Contig2: 35216-35521	COG4691	V	Plasmid stability protein StbC1, contains ribbon-helix-helix domain StbC1
Contig127: 82625-82930	COG2320	R	GrpB domain, predicted nucleotidyltransferase, UPF0157 family GrpB
Contig117: 33882-34187	COG3587	V	Restriction endonuclease, type III RM system PM0699
Contig162: 31554-31856	COG0484	O	DnaJ-class molecular chaperone with C-terminal Zn finger domain DnaJ
Contig127: 3744-4046	COG1457	F	Purine-cytosine permease or related protein CodB
Contig133: 51041-51340	COG2944	K	DNA-binding transcriptional regulator YiaG, XRE-type HTH domain YiaG
Contig1: 3369-3668	COG1360	N	Flagellar motor protein MotB MotB
Contig1: 76683-76979	COG2257	U	Type III secretion system substrate exporter, FlhB-like YlqH
Contig126: 6625-6921	COG3831	K	WGR domain, predicted DNA-binding domain in MolR WGR 2CR9
Contig35: 36186-36479	COG3668	X	Plasmid stabilization system protein ParE ParE 3KXE
Contig153: 7495-7788	COG1734	K	RNA polymerase-binding transcription factor DksA DksA 1TJL
Contig35: 15186-15479	COG4680	JV	mRNA-degrading endonuclease (mRNA interferase) HigB, toxic component of the HigAB toxi
Contig24: 47256-47546	COG1343	V	CRISPR/Cas system-associated endoribonuclease Cas2 Cas2 CRISPR-Cas system
Contig107: 88237-88524	COG4974	L	Site-specific recombinase XerD XerD 1A0P
Contig126: 1671-1958	COG5572	S	Uncharacterized membrane protein
Contig13: 10687-10974	COG1888	S	Uncharacterized conserved protein, DUF211 domain 2RAQ
Contig1: 92649-92936	COG0438	M	Glycosyltransferase involved in cell wall bisynthesis RfaB 2IV7
Contig126: 3078-3362	COG5572	S	Uncharacterized membrane protein
Contig124: 6254-6535	COG2929	S	Uncharacterized conserved protein, DUF497 family 3U97
Contig118: 163654-163932	COG3847	UW	Flp pilus assembly protein, pilin Flp Flp
Contig180: 1864-2142	COG3039	X	Transposase and inactivated derivatives, IS5 family IS5
Contig35: 36467-36739	COG3905	K	Predicted transcriptional regulator, contains ribbon-helix-helix (RHH_1) domain PutA1
Contig141: 11302-11574	COG2958	S	Uncharacterized conserved protein 24710389
Contig1: 14573-14845	COG1987	N	Flagellar biosynthesis protein FliQ FliQ 6F2D
Contig111: 5869-6141	COG0776	L	Bacterial nucleoid DNA-binding protein IHF-alpha HimA 1B8Z
Contig170: 1775-2044	COG0469	G	Pyruvate kinase PykF Glycolysis 6QXL
Contig109: 28385-28654	COG2865	K	Predicted transcriptional regulator, contains HTH domain
Contig107: 81628-81894	COG2826	X	Transposase and inactivated derivatives, IS30 family Tra8
Contig111: 40528-40788	COG0236	I	Acyl carrier protein AcpP Fatty acid biosynthesis 1ACP
Contig166: 35686-35946	COG3267	UW	Type II secretory pathway ATPase component GspA/ExeA/MshM ExeA 213781
Contig1: 51992-52252	COG1551	T	sRNA-binding carbon storage regulator CsrA CsrA 1T3O
Contig92: 1-261	COG1943	X	REP element-mobilizing transposase RayT RAYT 4ER8
Contig181: 2701-2955	COG0384	R	Predicted epimerase YddE/YHI9, PhzF superfamily YHI9 24914732 1SDJ
Contig141: 47075-47329	COG0776	L	Bacterial nucleoid DNA-binding protein IHF-alpha HimA 1B8Z
Contig101: 14209-14460	COG3677	X	Transposase InsA InsA
Contig151: 144200-144439	COG0694	O	Fe-S cluster biogenesis protein NfuA, 4Fe-4S-binding domain NifU
Contig126: 8733-8972	COG1961	L	Site-specific DNA recombinase SpoIVCA/DNA invertase PinE SpoIVCA
Contig57: 106987-107220	COG0474	P	Magnesium-transporting ATPase (P-type) MgtA 1IWO
Contig116: 74903-75133	COG0110	R	Acetyltransferase, isoleucine patch superfamily WbbJ
Contig35: 38198-38431	COG1327	K	Transcriptional regulator NrdR, contains Zn-ribbon and ATP-cone domains NrdR
Contig130: 7238-7465	COG0286	V	Type I restriction-modification system, DNA methylase subunit HsdM 268729
Contig42: 120-344	COG2230	I	Cyclopropane fatty-acyl-phospholipid synthase and related methyltransferases Cfa
Contig109: 28636-28851	COG2105	E	Predicted gamma-glutamylamine cyclotransferase YtfP, GGCT/AIG2-like family YtfP
Contig2: 38423-38632	COG0610	V	Type I site-specific restriction-modification system, R (restriction) subunit and rela
Contig24: 49500-49706	COG1598	V	Antitoxin component HicB of the HicAB toxin-antitoxin system HicB 190601
Contig109: 36579-36782	COG3311	KX	DNA-binding transcriptional regulator AlpA AlpA
Contig151: 255522-255725	COG3041	JV	mRNA-degrading endonuclease YafQ (mRNA interferase), toxin component of the YafQ-DinJ
Contig111: 133131-133331	COG2304	R	Secreted protein containing bacterial Ig-like domain and vWFA domain YfbK
Contig35: 66537-66728	COG1765	R	Uncharacterized OsmC-related protein YhfA 1LQL
Contig116: 63881-64063	COG0463	M	Glycosyltransferase involved in cell wall bisynthesis WcaA 5MLZ
Contig79: 34502-34678	COG1666	T	Cyclic di-GMP-binding protein YajQ, UPF0234 family YajQ 25329577
Contig151: 13867-14043	COG1479	V	DNAse/DNA nickase specific for phosphorothioated or glycosylated phage DNA, GmrSD/DndB
Contig91: 217-390	COG4186	R	Uncharacterized conserved protein MJ1445, calcineurin-like phosphoesterase superfamily
Contig2: 32349-32519	COG3311	KX	DNA-binding transcriptional regulator AlpA AlpA
Contig151: 5381-5542	COG0732	V	Restriction endonuclease S subunit HsdS 1YDX
Contig79: 3-146	COG2814	G	Predicted arabinose efflux permease AraJ, MFS family AraJ 4LDS
Contig151: 255382-255525	COG4096	V	Type I site-specific restriction endonuclease, part of a restriction-modification syst
Contig124: 7926-8066	COG4679	X	Phage-related protein
Contig132: 3179-3319	COG0210	L	Superfamily I DNA or RNA helicase UvrD 6PPR
Contig164: 4280-4417	COG2405	R	Predicted nucleic acid-binding protein, contains PIN domain
Contig8: 6981-7106	COG3309	V	Virulence-associated protein VapD, endoribonuclease VapD 26694028
COG category of unique genes about strain DSM 16786 (Total: 271, No hits: 164).
Gene location	COG	COG category	Putative function
Contig45: 81995-87106	COG0514	L	Superfamily II DNA helicase RecQ RecQ 1OYW
Contig23: 119324-122440	COG0610	V	Type I site-specific restriction-modification system, R (restriction) subunit and rela
Contig5: 20268-23159	COG0286	V	Type I restriction-modification system, DNA methylase subunit HsdM 268729
Contig45: 46317-49079	COG5001	T	Cyclic di-GMP metabolism protein, combines GGDEF and EAL domains with a 6TM membrane d
Contig14: 134772-137468	COG0507	L	ATPase/5’-3’ helicase helicase subunit RecD of the DNA repair enzyme RecBCD (exonucl
Contig14: 74726-77422	COG4227	L	Antirestriction protein ArdC ArdC 10686096
Contig45: 5493-7904	COG1629	P	Outer membrane receptor protein, Fe transport CirA 1BY3
Contig23: 258215-260602	COG4227	L	Antirestriction protein ArdC ArdC 10686096
Contig5: 30321-32687	COG0642	T	Signal transduction histidine kinase BaeS 1JOY
Contig14: 70068-72293	COG3451	U	Type IV secretory pathway, VirB4 component VirB4
Contig5: 38810-40957	COG3415	V	CRISPR-associated protein Csa3, CARF domain Csa3 CRISPR-Cas system 210934
Contig14: 131734-133869	COG4420	S	Uncharacterized membrane protein
Contig14: 79690-81738	COG3505	U	Type IV secretory pathway, VirD4 component, TraG/TraD family ATPase VirD4
Contig23: 291105-293099	COG4962	UW	Pilus assembly protein, ATPase of CpaF family CpaF
Contig23: 128026-129960	COG2222	M	Fructoselysine-6-P-deglycase FrlB or related protein, duplicated sugar isomerase (SIS)
Contig23: 45004-46812	COG1743	L	Adenine-specific DNA methylase, contains a Zn-ribbon domain
Contig23: 33277-34905	COG1474	L	Cdc6-related protein, AAA superfamily ATPase CDC6 1FNN
Contig45: 250836-252362	COG1961	L	Site-specific DNA recombinase SpoIVCA/DNA invertase PinE SpoIVCA
Contig34: 16813-18324	COG2814	G	Predicted arabinose efflux permease AraJ, MFS family AraJ 4LDS
Contig45: 20430-21899	COG3025	P	Inorganic triphosphatase YgiF, contains CYTH and CHAD domains PPPi 229844
Contig23: 219635-221089	COG0553	KL	Superfamily II DNA or RNA helicase, SNF2 family HepA 6UXV
Contig23: 47519-48949	COG0286	V	Type I restriction-modification system, DNA methylase subunit HsdM 268729
Contig14: 54327-55736	COG1475	D	Chromosome segregation protein Spo0J, contains ParB-like nuclease domain Spo0J
Contig14: 109607-111004	COG1457	F	Purine-cytosine permease or related protein CodB
Contig14: 87804-89156	COG2072	P	Predicted flavoprotein CzcO associated with the cation diffusion facilitator CzcD
Contig14: 117113-118420	COG1457	F	Purine-cytosine permease or related protein CodB
Contig5: 28157-29458	COG0270	L	DNA-cytosine methylase Dcm 3LX6
Contig23: 124339-125622	COG0732	V	Restriction endonuclease S subunit HsdS 1YDX
Contig23: 221125-222381	COG3969	R	Predicted phosphoadenosine phosphosulfate sulfurtransferase, contains C-terminal DUF34
Contig14: 62562-63815	COG2948	U	Type IV secretory pathway, VirB10 component VirB10 2BHV
Contig5: 148452-149648	COG3756	S	Uncharacterized conserved protein YdaU, DUF1376 family YdaU
Contig23: 257079-258215	COG5635	T	Predicted NTPase, NACHT family domain NACHT
Contig23: 236421-237554	COG1262	O	Formylglycine-generating enzyme, required for sulfatase activity, contains SUMF1/FGE d
Contig21: 4766-5896	COG2805	NW	Type IV pilus assembly protein PilT, pilus retraction ATPase PilT
Contig5: 130084-131199	COG3093	V	Plasmid maintenance system antidote protein VapI, contains XRE-type HTH domain VapI
Contig23: 134048-135163	COG0524	G	Sugar or nucleoside kinase, ribokinase family RbsK Glycolysis 2QCV
Contig5: 162381-163475	COG0438	M	Glycosyltransferase involved in cell wall bisynthesis RfaB 2IV7
Contig22: 5099-6175	COG4643	X	Uncharacterized domain associated with phage/plasmid primase
Contig45: 17264-18313	COG0438	M	Glycosyltransferase involved in cell wall bisynthesis RfaB 2IV7
Contig14: 103442-104485	COG0402	FR	Cytosine/adenosine deaminase or related metal-dependent hydrolase SsnA Pyrimi
Contig14: 106653-107678	COG0715	P	ABC-type nitrate/sulfonate/bicarbonate transport system, periplasmic component TauA
Contig8: 25587-26606	COG3617	X	Prophage antirepressor
Contig14: 84596-85585	COG0715	P	ABC-type nitrate/sulfonate/bicarbonate transport system, periplasmic component TauA
Contig14: 105552-106532	COG3491	Q	Isopenicillin N synthase and related dioxygenases PcbC 1BK0
Contig14: 57520-58488	COG5529	X	Phage-encoded DNA-binding protein ECs1768, contains HTH and DnaT DNA-binding domains
Contig5: 165901-166857	COG1216	G	Glycosyltransferase, GT2 family WcaE 2Z86
Contig45: 204095-205033	COG3344	X	Retron-type reverse transcriptase YkfC
Contig23: 117171-118085	COG3183	V	Predicted restriction endonuclease, HNH family 6GHC
Contig14: 94256-95122	COG1319	C	Aldehyde, CO, or xanthine dehydrogenase, FAD-binding subunit CutB Non-phosphoryl
Contig5: 167050-167901	COG1216	G	Glycosyltransferase, GT2 family WcaE 2Z86
Contig14: 107738-108586	COG1116	P	ABC-type nitrate/sulfonate/bicarbonate transport system, ATPase component TauB
Contig45: 31265-32110	COG0745	TK	DNA-binding response regulator, OmpR family, contains REC and winged-helix (wHTH) doma
Contig14: 58529-59350	COG1484	L	DNA replication protein DnaC DnaC 2QGZ
Contig14: 108596-109384	COG0600	P	ABC-type nitrate/sulfonate/bicarbonate transport system, permease component TauC
Contig14: 86397-87167	COG0600	P	ABC-type nitrate/sulfonate/bicarbonate transport system, permease component TauC
Contig14: 85639-86400	COG1116	P	ABC-type nitrate/sulfonate/bicarbonate transport system, ATPase component TauB
Contig14: 73926-74678	COG3451	U	Type IV secretory pathway, VirB4 component VirB4
Contig14: 104792-105514	COG3491	Q	Isopenicillin N synthase and related dioxygenases PcbC 1BK0
Contig45: 236410-237129	COG1974	KT	SOS-response transcriptional repressor LexA (RecA-mediated autopeptidase) LexA
Contig14: 124682-125401	COG1989	NU	Prepilin signal peptidase PulO (type II secretory pathway) or related peptidase PulO
Contig14: 116367-117083	COG1335	HR	Nicotinamidase-related amidase PncA Pyrimidine degradation 1ILW
Contig5: 167989-168687	COG0463	M	Glycosyltransferase involved in cell wall bisynthesis WcaA 5MLZ
Contig23: 222930-223607	COG1475	D	Chromosome segregation protein Spo0J, contains ParB-like nuclease domain Spo0J
Contig5: 133310-133984	COG4696	F	NTP pyrophosphatase, MazG superfamily MazG2 3NL9
Contig23: 46879-47544	COG0286	V	Type I restriction-modification system, DNA methylase subunit HsdM 268729
Contig32: 3065-3721	COG4643	X	Uncharacterized domain associated with phage/plasmid primase
Contig5: 165065-165676	COG0110	R	Acetyltransferase, isoleucine patch superfamily WbbJ
Contig45: 150532-151113	COG2856	O	Zn-dependent peptidase ImmA, M78 family ImmA 3DTE
Contig23: 135125-135685	COG3236	HV	N-glycosidase YbiA/RibX (riboflavin biosynthesis, damage control), NADAR superfamily
Contig14: 115513-116061	COG1335	HR	Nicotinamidase-related amidase PncA Pyrimidine degradation 1ILW
Contig45: 107354-107890	COG3065	M	Starvation-inducible outer membrane lipoprotein Slp Slp
Contig7: 7894-8427	COG0265	O	Periplasmic serine protease, S1-C subfamily, contain C-terminal PDZ domain DegQ
Contig14: 87167-87700	COG0346	Q	Catechol 2,3-dioxygenase or related enzyme, vicinal oxygen chelate (VOC) family GloA
Contig45: 88092-88613	COG5474	C	NAD(P)H dehydrogenase cyanobacteria/chloroplast-specific assembly factor CRR6 CRR6
Contig32: 2127-2633	COG0456	J	Ribosomal protein S18 acetylase RimI and related acetyltransferases RimI
Contig45: 58909-59394	COG3448	T	CBS-domain-containing membrane protein
Contig23: 51691-52173	COG0286	V	Type I restriction-modification system, DNA methylase subunit HsdM 268729
Contig23: 234707-235174	COG4974	L	Site-specific recombinase XerD XerD 1A0P
Contig14: 60212-60673	COG0741	M	Soluble lytic murein transglycosylase or regulatory protein s ( may contain LysM/invas
Contig45: 88870-89307	COG1502	I	Phosphatidylserine/phosphatidylglycerophosphate/cardiolipin synthase Cls Phosph
Contig14: 56362-56790	COG1396	K	Transcriptional regulator, contains XRE-family HTH domain HipB
Contig45: 109693-110115	COG0607	P	Rhodanese-related sulfurtransferase PspE Urea cycle 1TQ1
Contig5: 184447-184854	COG0456	J	Ribosomal protein S18 acetylase RimI and related acetyltransferases RimI
Contig5: 190201-190542	COG3344	X	Retron-type reverse transcriptase YkfC
Contig8: 62981-63319	COG4456	S	Virulence-associated protein VagC (function unknown) VagC
Contig8: 19773-20102	COG1396	K	Transcriptional regulator, contains XRE-family HTH domain HipB
Contig23: 271179-271499	COG4185	R	Predicted ABC-type ATPase or kinase
Contig34: 18827-19147	COG3415	V	CRISPR-associated protein Csa3, CARF domain Csa3 CRISPR-Cas system 210934
Contig8: 22809-23117	COG2337	V	mRNA-degrading endonuclease MazF, toxin component of the MazEF toxin-antitoxin module
Contig5: 77562-77867	COG2336	V	Antitoxin component MazE of the MazEF toxin-antitoxin module MazE
Contig5: 168656-168955	COG2120	G	N-acetylglucosaminyl deacetylase, LmbE family LmbE 1Q74
Contig5: 180603-180899	COG1487	V	Ribonuclease/mRNA interferase VapC, contains PIN domain VapC 3TND
Contig14: 104518-104802	COG3491	Q	Isopenicillin N synthase and related dioxygenases PcbC 1BK0
Contig8: 20385-20663	COG2026	V	mRNA-degrading endonuclease RelE, toxin component of the RelBE toxin-antitoxin system
Contig32: 2630-2908	COG4453	S	Uncharacterized conserved protein, DUF1778 family 1Y9B
Contig32: 1852-2112	COG3344	X	Retron-type reverse transcriptase YkfC
Contig5: 195053-195304	COG1196	D	Chromosome segregation ATPase Smc Smc 5XG3
Contig5: 150888-151136	COG2932	X	Phage repressor protein C, contains Cro/C1-type HTH and peptisase s24 domains
Contig22: 1458-1697	COG2002	KV	Bifunctional DNA-binding transcriptional regulator of stationary/sporulation/toxin gen
Contig5: 180899-181135	COG4456	S	Virulence-associated protein VagC (function unknown) VagC
Contig8: 22579-22815	COG2336	V	Antitoxin component MazE of the MazEF toxin-antitoxin module MazE
Contig45: 89528-89722	COG3609	K	Transcriptional regulator, contains Arc/MetJ-type RHH (ribbon-helix-helix) DNA-binding
Contig14: 119144-119314	COG2826	X	Transposase and inactivated derivatives, IS30 family Tra8
Contig14: 116210-116377	COG1335	HR	Nicotinamidase-related amidase PncA Pyrimidine degradation 1ILW
Contig8: 12594-12761	COG2013	C	AIM24 protein, required for mitochondrial respiration AIM24 24928273;24714
Contig5: 197341-197502	COG5606	R	Predicted DNA-binding protein, XRE-type HTH domain
Contig6: 2242-2388	COG5606	R	Predicted DNA-binding protein, XRE-type HTH domain
