# Supplementary material for: Comparative genomics reveals intraspecific divergence of Acidithiobacillus ferrooxidans: insights from evolutionary adaptation
Source: Microb Genom. 2023 Jun 7;9(6):mgen001038. doi: 10.1099/mgen.0.001038 (PMC10327505; doi:10.1099/mgen.0.001038)
Supplement: Supplementary material 5 [file mgen-9-1038-s005.xlsx]

## Sheet: Sheet2
Table S4 Detected gene gain and loss events at key nodes.
Gene gain and loss events at node 12 (Gain: 25, Loss: 19).
Gene family	COG	COG category	Putative function	Gain or Loss
OG0002270	COG2801	X	Transposase InsO and inactivated derivatives Tra5	Gain
OG0002747	COG2768	S	Uncharacterized Fe-S cluster protein	Gain
OG0002789	COG0109	HI	Polyprenyltransferase (heme O synthase) CyoE	Gain
OG0002791	COG3328	X	Transposase (or an inactivated derivative) IS285	Gain
OG0002887	COG3436	X	Transposase	Gain
OG0002993	COG2216	P	K+ transport ATPase, ATPase subunit KdpB KdpB 5MRW	Gain
OG0003014	COG2048	C	Heterodisulfide reductase, subunit B HdrB 5ODC	Gain
OG0003195	COG0667	HR	Pyridoxal reductase PdxI or related oxidoreductase, aldo/keto reductase family PdxI32253339 1LQA	Gain
OG0003242	COG0463	M	Glycosyltransferase involved in cell wall bisynthesis WcaA 5MLZ	Gain
OG0003256	\	\	/	Gain
OG0003278	\	\	/	Gain
OG0003287	\	\	/	Gain
OG0003351	COG2929	S	Uncharacterized conserved protein, DUF497 family 3U97	Gain
OG0003527	COG1652	P	Cytoplasmic potassium-binding protein Kbp/XkdP/YgaU, contains LysM domain XkdP27112601 5FIM	Gain
OG0003657	COG4974	L	Site-specific recombinase XerD XerD 1A0P	Gain
OG0003658	COG3701	U	Type IV secretory pathway, TrbF component TrbF	Gain
OG0003659	COG0350	L	DNA repair enzyme Ada (O6-methylguanine-DNA--protein-cysteine methyltransferase)AdaB29061663 6RLA	Gain
OG0003766	COG2808	T	Predicted FMN-binding regulatory protein PaiB PaiB 2OL5	Gain
OG0003767	COG3328	X	Transposase (or an inactivated derivative) IS285	Gain
OG0003774	COG3514	S	Uncharacterized conserved protein, DUF4415 family	Gain
OG0003975	\	\	/	Gain
OG0004006	\	\	/	Gain
OG0004029	COG3344	X	Retron-type reverse transcriptase YkfC	Gain
OG0004032	\	\	/	Gain
OG0004037	\	\	/	Gain
OG0003632	\	\	/	Loss
OG0003633	COG1637	L	Endonuclease NucS, RecB family NucS 2VLD	Loss
OG0003634	\	\	/	Loss
OG0003635	\	\	/	Loss
OG0003636	COG4637	R	Predicted ATPase	Loss
OG0003637	COG0393	S	Uncharacterized pentameric protein YbjQ, UPF0145 family YbjQ 239350511VR4	Loss
OG0003638	COG1715	V	Restriction endonuclease Mrr Mrr	Loss
OG0003639	\	\	/	Loss
OG0003640	\	\	/	Loss
OG0003641	COG2929	S	Uncharacterized conserved protein, DUF497 family 3U97	Loss
OG0003642	\	\	/	Loss
OG0003643	\	\	/	Loss
OG0003644	\	\	/	Loss
OG0003645	\	\	/	Loss
OG0003646	\	\	/	Loss
OG0003647	\	\	/	Loss
OG0003648	\	\	/	Loss
OG0003649	\	\	/	Loss
OG0003650	\	\	/	Loss
Gene gain and loss events at node 9 (Gain: 508, Loss: 154).
Gene family	COG	COG category	Putative function	Gain or Loss
OG0000032	COG5433	X	Predicted transposase YbfD/YdcC associated with H repeats YhhI	Gain
OG0002527	COG3039	X	Transposase and inactivated derivatives, IS5 family IS5	Gain
OG0002593	COG1403	V	5-methylcytosine-specific restriction endonuclease McrA McrA	Gain
OG0002599	COG3547	X	Transposase	Gain
OG0002603	COG0263	E	Glutamate 5-kinase ProB Proline biosynthesis 2W21	Gain
OG0002604	COG0189	EHJQ	Glutathione synthase, LysX or RimK-type ligase, ATP-grasp superfamily LysX Lysinebiosynthesis 1GLV	Gain
OG0002621	COG0507	L	ATPase/5’-3’ helicase helicase subunit RecD of the DNA repair enzyme RecBCD (exonuclease V)RecD 29901759;30601118 1W36	Gain
OG0002658	COG0025	P	NhaP-type Na+/H+ or K+/H+ antiporter NhaP 4CZB	Gain
OG0002659	\	\	/	Gain
OG0002684	COG2230	I	Cyclopropane fatty-acyl-phospholipid synthase and related methyltransferases Cfa5Z9O	Gain
OG0002685	COG2128	P	Alkylhydroperoxidase family enzyme, contains CxxC motif YciW 1GU9	Gain
OG0002686	COG3677	X	Transposase InsA InsA	Gain
OG0002690	\	\	/	Gain
OG0002691	\	\	/	Gain
OG0002696	COG3462	S	Uncharacterized protein, contains short C-terminal (SHOCT) domain TM0315	Gain
OG0002737	\	\	/	Gain
OG0002749	COG4422	X	Bacteriophage protein gp37	Gain
OG0002757	COG3385	X	IS4 transposase InsG InsG	Gain
OG0002758	\	\	/	Gain
OG0002759	\	\	/	Gain
OG0002760	COG4654	C	Cytochrome c551/c552 CytC552 2ZXY	Gain
OG0002761	\	\	/	Gain
OG0002762	\	\	/	Gain
OG0002763	COG0531	E	Serine transporter YbeC, amino acid:H+ symporter family PotE 3LRB	Gain
OG0002764	\	\	/	Gain
OG0002765	\	\	/	Gain
OG0002766	COG0347	TE	Nitrogen regulatory protein PII GlnK 24610711 2GW8	Gain
OG0002767	COG0456	J	Ribosomal protein S18 acetylase RimI and related acetyltransferases RimI1GHE	Gain
OG0002784	COG0586	M	Membrane integrity protein DedA, putative transporter, DedA/Tvp38 family DedA24312110;25917916	Gain
OG0002785	\	\	/	Gain
OG0002787	COG0629	L	Single-stranded DNA-binding protein Ssb 1EQQ	Gain
OG0002788	\	\	/	Gain
OG0002818	\	\	/	Gain
OG0002822	\	\	/	Gain
OG0002825	COG3613	F	Nucleoside 2-deoxyribosyltransferase RCL 1F8X	Gain
OG0002826	\	\	/	Gain
OG0002827	\	\	/	Gain
OG0002883	COG4584	X	Transposase	Gain
OG0002885	COG3335	X	Transposase	Gain
OG0002886	COG4974	L	Site-specific recombinase XerD XerD 1A0P	Gain
OG0002888	COG3451	U	Type IV secretory pathway, VirB4 component VirB4	Gain
OG0002889	\	\	/	Gain
OG0002891	\	\	/	Gain
OG0002896	\	\	/	Gain
OG0002897	COG0670	P	Integral membrane protein YbhL, putative Ca2+ regulator, Bax inhibitor (BI-1)/TMBIM familyYbhL 28064000 4PGR	Gain
OG0002899	\	\	/	Gain
OG0002980	COG0501	O	Zn-dependent protease with chaperone function HtpX 2YPT	Gain
OG0002981	\	\	/	Gain
OG0002982	COG0507	L	ATPase/5’-3’ helicase helicase subunit RecD of the DNA repair enzyme RecBCD (exonuclease V)RecD 29901759;30601118 1W36	Gain
OG0002983	COG1502	I	Phosphatidylserine/phosphatidylglycerophosphate/cardiolipin synthase Cls Phospholipidbiosynthesis 1BYR	Gain
OG0002984	COG4584	X	Transposase	Gain
OG0002996	COG1569	R	Predicted nucleic acid-binding protein, contains PIN domain	Gain
OG0002997	\	\	/	Gain
OG0003004	COG3666	X	Transposase, IS1182 family	Gain
OG0003006	COG0640	K	DNA-binding transcriptional regulator, ArsR family ArsR 3F6V	Gain
OG0003011	\	\	/	Gain
OG0003012	COG1573	L	Uracil-DNA glycosylase Udg4 3IKB	Gain
OG0003013	COG1734	K	RNA polymerase-binding transcription factor DksA DksA 1TJL	Gain
OG0003021	COG3415	V	CRISPR-associated protein Csa3, CARF domain Csa3 CRISPR-Cas system 210934522WTE	Gain
OG0003022	COG3436	X	Transposase	Gain
OG0003023	COG3436	X	Transposase	Gain
OG0003024	\	\	/	Gain
OG0003025	\	\	/	Gain
OG0003026	COG4453	S	Uncharacterized conserved protein, DUF1778 family 1Y9B	Gain
OG0003027	COG2153	R	Predicted N-acyltransferase, GNAT family ElaA 1XEB	Gain
OG0003028	\	\	/	Gain
OG0003029	COG2801	X	Transposase InsO and inactivated derivatives Tra5	Gain
OG0003033	COG0732	V	Restriction endonuclease S subunit HsdS 1YDX	Gain
OG0003034	COG4096	V	Type I site-specific restriction endonuclease, part of a restriction-modification systemHsdR 21169490 3H1T	Gain
OG0003035	COG4695	X	Phage portal protein BeeE BeeE	Gain
OG0003036	\	\	/	Gain
OG0003037	\	\	/	Gain
OG0003038	COG0258	L	5'-3' exonuclease Xni/ExoIX (flap endonuclease) ExoIX 19000038;238216683ZDA	Gain
OG0003039	COG3462	S	Uncharacterized protein, contains short C-terminal (SHOCT) domain TM0315	Gain
OG0003186	COG1669	R	Predicted nucleotidyltransferase MJ0435 MJ0435 1WOT	Gain
OG0003187	COG0675	X	Transposase InsQ	Gain
OG0003188	COG1502	I	Phosphatidylserine/phosphatidylglycerophosphate/cardiolipin synthase Cls Phospholipidbiosynthesis 1BYR	Gain
OG0003189	COG0389	L	Nucleotidyltransferase/DNA polymerase DinP involved in DNA repair DinP16544291 4R8U	Gain
OG0003190	\	\	/	Gain
OG0003191	COG4974	L	Site-specific recombinase XerD XerD 1A0P	Gain
OG0003192	COG3158	P	K+ uptake protein Kup Kup	Gain
OG0003208	COG1087	M	UDP-glucose 4-epimerase GalE 1A9Y	Gain
OG0003209	COG2944	K	DNA-binding transcriptional regulator YiaG, XRE-type HTH domain YiaG5JAA	Gain
OG0003214	COG2226	H	Ubiquinone/menaquinone biosynthesis C-methylase UbiE/MenG UbiE Biotin biosynthesis4OBW	Gain
OG0003215	COG3462	S	Uncharacterized protein, contains short C-terminal (SHOCT) domain TM0315	Gain
OG0003216	COG2999	O	Glutaredoxin 2 GrxB 1G7O	Gain
OG0003223	\	\	/	Gain
OG0003224	COG2805	NW	Type IV pilus assembly protein PilT, pilus retraction ATPase PilT5FL3	Gain
OG0003226	\	\	/	Gain
OG0003230	COG0438	M	Glycosyltransferase involved in cell wall bisynthesis RfaB 2IV7	Gain
OG0003231	COG2226	H	Ubiquinone/menaquinone biosynthesis C-methylase UbiE/MenG UbiE Biotin biosynthesis4OBW	Gain
OG0003232	COG0625	O	Glutathione S-transferase GstA 1A0F	Gain
OG0003234	\	\	/	Gain
OG0003235	COG0776	L	Bacterial nucleoid DNA-binding protein IHF-alpha HimA 1B8Z	Gain
OG0003236	\	\	/	Gain
OG0003237	COG0175	EH	3'-phosphoadenosine 5'-phosphosulfate sulfotransferase (PAPS reductase)/FAD synthetaseor related enzyme CysD Cysteine biosynthesis 1ZUN	Gain
OG0003238	\	\	/	Gain
OG0003239	COG0272	L	NAD-dependent DNA ligase Lig 5TT5	Gain
OG0003241	COG2200	T	EAL domain, c-di-GMP-specific phosphodiesterase class I (or its enzymatically inactivevariant) EAL 2BAS	Gain
OG0003244	\	\	/	Gain
OG0003245	COG3505	U	Type IV secretory pathway, VirD4 component, TraG/TraD family ATPase VirD41GL6	Gain
OG0003246	COG0741	M	Soluble lytic murein transglycosylase or regulatory protein s ( may contain LysM/invasin domain) MltE 153L	Gain
OG0003247	\	\	/	Gain
OG0003248	\	\	/	Gain
OG0003249	COG1484	L	DNA replication protein DnaC DnaC 2QGZ	Gain
OG0003250	\	\	/	Gain
OG0003251	\	\	/	Gain
OG0003252	COG0550	L	DNA topoisomerase IA TopA 1CY0	Gain
OG0003253	\	\	/	Gain
OG0003257	\	\	/	Gain
OG0003258	\	\	/	Gain
OG0003259	\	\	/	Gain
OG0003260	\	\	/	Gain
OG0003261	COG1403	V	5-methylcytosine-specific restriction endonuclease McrA McrA	Gain
OG0003262	\	\	/	Gain
OG0003263	\	\	/	Gain
OG0003264	COG0741	M	Soluble lytic murein transglycosylase or regulatory protein s ( may contain LysM/invasin domain) MltE 153L	Gain
OG0003265	COG1733	K	DNA-binding transcriptional regulator, HxlR family HxlR 1YYV	Gain
OG0003266	COG4974	L	Site-specific recombinase XerD XerD 1A0P	Gain
OG0003267	COG0446	I	NADPH-dependent 2,4-dienoyl-CoA reductase, sulfur reductase, or a related oxidoreductaseFadH2 1VRQ	Gain
OG0003268	COG0003	P	Anion-transporting ATPase, ArsA/GET3 family ArsA 1F48	Gain
OG0003269	COG0394	T	Protein-tyrosine-phosphatase Wzb 26641313 4D74	Gain
OG0003270	COG0394	T	Protein-tyrosine-phosphatase Wzb 26641313 4D74	Gain
OG0003271	COG3957	G	Phosphoketolase XFP 3AHC	Gain
OG0003272	\	\	/	Gain
OG0003273	COG3666	X	Transposase, IS1182 family	Gain
OG0003274	\	\	/	Gain
OG0003275	COG4974	L	Site-specific recombinase XerD XerD 1A0P	Gain
OG0003281	COG0457	R	Tetratricopeptide (TPR) repeat TPR 3AS4	Gain
OG0003282	\	\	/	Gain
OG0003283	COG3620	K	Predicted transcriptional regulator, contains an XRE-type HTH domain (archaeal memberscontain CBS pair) AF2118	Gain
OG0003286	\	\	/	Gain
OG0003294	\	\	/	Gain
OG0003306	COG4584	X	Transposase	Gain
OG0003310	COG1061	KL	Superfamily II DNA or RNA helicase SSL2 6JDE	Gain
OG0003312	COG1116	P	ABC-type nitrate/sulfonate/bicarbonate transport system, ATPase component TauB	Gain
OG0003313	COG1335	HR	Nicotinamidase-related amidase PncA Pyrimidine degradation 1ILW	Gain
OG0003315	COG4221	C	NADP-dependent 3-hydroxy acid dehydrogenase YdfG YdfG Pyrimidine degradation3P19	Gain
OG0003320	\	\	/	Gain
OG0003326	\	\	/	Gain
OG0003327	COG3963	I	Phosphatidylethanolamine N-methyltransferase	Gain
OG0003328	COG0608	L	ssDNA-specific exonuclease RecJ, DHH superfamily, may be involved in archaeal DNA replicationintiation RecJ 1IR6	Gain
OG0003330	COG5654	S	Uncharacterized protein, contains RES domain RES	Gain
OG0003331	COG5642	S	Uncharacterized conserved protein, DUF2384 family	Gain
OG0003332	COG1276	P	Putative copper export protein PcoD	Gain
OG0003333	\	\	/	Gain
OG0003334	COG0847	L	DNA polymerase III, epsilon subunit or related 3'-5' exonuclease DnaQ1J53	Gain
OG0003335	COG4420	S	Uncharacterized membrane protein	Gain
OG0003336	\	\	/	Gain
OG0003337	\	\	/	Gain
OG0003338	\	\	/	Gain
OG0003339	\	\	/	Gain
OG0003340	\	\	/	Gain
OG0003341	\	\	/	Gain
OG0003342	COG3177	K	Fic family protein 3CUC	Gain
OG0003343	\	\	/	Gain
OG0003344	\	\	/	Gain
OG0003345	\	\	/	Gain
OG0003346	COG1651	O	Protein thiol-disulfide isomerase DsbC DsbG 2HI7	Gain
OG0003347	\	\	/	Gain
OG0003348	\	\	/	Gain
OG0003349	COG2948	U	Type IV secretory pathway, VirB10 component VirB10 2BHV	Gain
OG0003350	\	\	/	Gain
OG0003352	COG5606	R	Predicted DNA-binding protein, XRE-type HTH domain	Gain
OG0003354	COG5304	K	Predicted DNA binding protein, CopG/RHH family	Gain
OG0003356	\	\	/	Gain
OG0003357	COG1715	V	Restriction endonuclease Mrr Mrr	Gain
OG0003358	COG4646	L	Adenine-specific DNA methylase, N12 class	Gain
OG0003359	COG1104	E	Cysteine desulfurase/Cysteine sulfinate desulfinase IscS or related enzyme, NifS family NifS22773787;25825430 4IXO	Gain
OG0003360	\	\	/	Gain
OG0003361	\	\	/	Gain
OG0003362	\	\	/	Gain
OG0003363	\	\	/	Gain
OG0003364	COG0507	L	ATPase/5’-3’ helicase helicase subunit RecD of the DNA repair enzyme RecBCD (exonuclease V)RecD 29901759;30601118 1W36	Gain
OG0003365	\	\	/	Gain
OG0003366	\	\	/	Gain
OG0003367	COG1144	C	Pyruvate:ferredoxin oxidoreductase or related 2-oxoacid:ferredoxin oxidoreductase, delta subunit PorD Pyruvate oxidation 5C4I	Gain
OG0003368	COG1013	C	Pyruvate:ferredoxin oxidoreductase or related 2-oxoacid:ferredoxin oxidoreductase, beta subunit PorB Pyruvate oxidation 1B0P	Gain
OG0003369	COG0674	C	Pyruvate:ferredoxin oxidoreductase or related 2-oxoacid:ferredoxin oxidoreductase, alpha subunit PorA Pyruvate oxidation 5C4I	Gain
OG0003370	COG1014	C	Pyruvate:ferredoxin oxidoreductase or related 2-oxoacid:ferredoxin oxidoreductase, gamma subunit PorG Pyruvate oxidation 1B0P	Gain
OG0003371	\	\	/	Gain
OG0003372	\	\	/	Gain
OG0003373	\	\	/	Gain
OG0003374	\	\	/	Gain
OG0003375	\	\	/	Gain
OG0003376	COG0697	GER	Permease of the drug/metabolite transporter (DMT) superfamily RhaT5I20	Gain
OG0003377	COG1484	L	DNA replication protein DnaC DnaC 2QGZ	Gain
OG0003389	\	\	/	Gain
OG0003390	\	\	/	Gain
OG0003391	\	\	/	Gain
OG0003392	COG0790	R	TPR repeat TPR 1KLX	Gain
OG0003393	\	\	/	Gain
OG0003394	\	\	/	Gain
OG0003395	\	\	/	Gain
OG0003396	\	\	/	Gain
OG0003397	COG0210	L	Superfamily I DNA or RNA helicase UvrD 6PPR	Gain
OG0003398	\	\	/	Gain
OG0003399	\	\	/	Gain
OG0003400	\	\	/	Gain
OG0003401	COG0551	L	DNA topoisomerase I, ssDNA-binding Zn-finger and Zn-ribbon domains YrdD1YUA	Gain
OG0003402	\	\	/	Gain
OG0003403	\	\	/	Gain
OG0003404	\	\	/	Gain
OG0003405	\	\	/	Gain
OG0003406	\	\	/	Gain
OG0003407	COG2336	V	Antitoxin component MazE of the MazEF toxin-antitoxin module MazE1MVF	Gain
OG0003408	\	\	/	Gain
OG0003409	\	\	/	Gain
OG0003410	\	\	/	Gain
OG0003411	\	\	/	Gain
OG0003412	\	\	/	Gain
OG0003413	COG4959	OU	Type IV secretory pathway, protease TraF TraF 1B12	Gain
OG0003414	\	\	/	Gain
OG0003415	COG3451	U	Type IV secretory pathway, VirB4 component VirB4	Gain
OG0003416	COG1651	O	Protein thiol-disulfide isomerase DsbC DsbG 2HI7	Gain
OG0003417	COG2804	NUW	Type II secretory pathway ATPase GspE/PulE or T4P pilus assembly pathway ATPase PilBPulE4KSR	Gain
OG0003418	COG1651	O	Protein thiol-disulfide isomerase DsbC DsbG 2HI7	Gain
OG0003419	\	\	/	Gain
OG0003420	COG3087	D	Cell division protein FtsN FtsN 1UTA	Gain
OG0003421	\	\	/	Gain
OG0003422	\	\	/	Gain
OG0003423	\	\	/	Gain
OG0003424	\	\	/	Gain
OG0003425	COG1651	O	Protein thiol-disulfide isomerase DsbC DsbG 2HI7	Gain
OG0003426	\	\	/	Gain
OG0003427	COG4678	MX	Muramidase (phage lambda lysozyme)	Gain
OG0003428	\	\	/	Gain
OG0003429	COG0526	O	Thiol-disulfide isomerase or thioredoxin TrxA 1XFL	Gain
OG0003430	\	\	/	Gain
OG0003431	\	\	/	Gain
OG0003432	\	\	/	Gain
OG0003433	\	\	/	Gain
OG0003434	\	\	/	Gain
OG0003435	COG1199	L	Rad3-related DNA helicase DinG DinG 5H8W	Gain
OG0003436	COG1994	O	Zn-dependent protease (includes sporulation protein SpoIVFB) SpoIVFB3B4R	Gain
OG0003437	COG1752	R	Predicted acylesterase/phospholipase RssA, containd patatin domain RssA5FQU	Gain
OG0003438	\	\	/	Gain
OG0003439	\	\	/	Gain
OG0003440	COG0675	X	Transposase InsQ	Gain
OG0003441	COG1651	O	Protein thiol-disulfide isomerase DsbC DsbG 2HI7	Gain
OG0003442	\	\	/	Gain
OG0003443	\	\	/	Gain
OG0003444	\	\	/	Gain
OG0003445	COG0727	R	Uncharacterized protein YkgJ, contains CxxCxxCC motif YkgJ	Gain
OG0003446	\	\	/	Gain
OG0003447	\	\	/	Gain
OG0003448	\	\	/	Gain
OG0003449	\	\	/	Gain
OG0003450	\	\	/	Gain
OG0003451	\	\	/	Gain
OG0003452	\	\	/	Gain
OG0003453	COG4456	S	Virulence-associated protein VagC (function unknown) VagC	Gain
OG0003454	\	\	/	Gain
OG0003455	\	\	/	Gain
OG0003456	\	\	/	Gain
OG0003457	\	\	/	Gain
OG0003458	COG4474	X	Uncharacterized SPBc2 prophage-derived protein YoqJ YoqJ 2NX2	Gain
OG0003459	\	\	/	Gain
OG0003460	\	\	/	Gain
OG0003461	\	\	/	Gain
OG0003462	COG1196	D	Chromosome segregation ATPase Smc Smc 5XG3	Gain
OG0003463	COG0420	L	DNA repair exonuclease SbcCD nuclease subunit SbcD 6S85	Gain
OG0003464	\	\	/	Gain
OG0003465	\	\	/	Gain
OG0003466	\	\	/	Gain
OG0003467	\	\	/	Gain
OG0003468	\	\	/	Gain
OG0003469	\	\	/	Gain
OG0003470	\	\	/	Gain
OG0003471	COG1734	K	RNA polymerase-binding transcription factor DksA DksA 1TJL	Gain
OG0003472	\	\	/	Gain
OG0003473	\	\	/	Gain
OG0003474	\	\	/	Gain
OG0003475	\	\	/	Gain
OG0003476	\	\	/	Gain
OG0003477	\	\	/	Gain
OG0003478	COG3505	U	Type IV secretory pathway, VirD4 component, TraG/TraD family ATPase VirD41GL6	Gain
OG0003479	\	\	/	Gain
OG0003480	\	\	/	Gain
OG0003481	\	\	/	Gain
OG0003482	\	\	/	Gain
OG0003483	\	\	/	Gain
OG0003484	\	\	/	Gain
OG0003485	\	\	/	Gain
OG0003486	COG0550	L	DNA topoisomerase IA TopA 1CY0	Gain
OG0003487	COG0629	L	Single-stranded DNA-binding protein Ssb 1EQQ	Gain
OG0003488	\	\	/	Gain
OG0003489	\	\	/	Gain
OG0003490	\	\	/	Gain
OG0003491	\	\	/	Gain
OG0003492	\	\	/	Gain
OG0003493	\	\	/	Gain
OG0003494	\	\	/	Gain
OG0003495	\	\	/	Gain
OG0003496	\	\	/	Gain
OG0003497	\	\	/	Gain
OG0003498	\	\	/	Gain
OG0003499	\	\	/	Gain
OG0003500	COG5377	X	Phage-related protein, predicted endonuclease	Gain
OG0003501	\	\	/	Gain
OG0003502	\	\	/	Gain
OG0003503	\	\	/	Gain
OG0003504	COG4547	H	Cobalamin biosynthesis cobaltochelatase CobT subunit CobT2 Cobalamine/B12 biosynthesis	Gain
OG0003505	COG2378	K	Predicted DNA-binding transcriptional regulator YobV, contains HTH and WYL domainsYobV	Gain
OG0003506	COG2204	T	DNA-binding transcriptional response regulator, NtrC family, contains REC, AAA-type ATPase, and a Fis-type DNA-binding domains AtoC 1ZY2	Gain
OG0003507	COG0714	R	MoxR-like ATPase MoxR Cobalamine/B12 biosynthesis 2R44	Gain
OG0003508	\	\	/	Gain
OG0003509	\	\	/	Gain
OG0003510	\	\	/	Gain
OG0003511	\	\	/	Gain
OG0003512	\	\	/	Gain
OG0003513	COG0393	S	Uncharacterized pentameric protein YbjQ, UPF0145 family YbjQ 239350511VR4	Gain
OG0003514	\	\	/	Gain
OG0003515	COG1077	DZ	Cell shape-determining ATPase MreB, actin-like superfamily MreB1JCE	Gain
OG0003516	\	\	/	Gain
OG0003517	\	\	/	Gain
OG0003518	\	\	/	Gain
OG0003524	COG0393	S	Uncharacterized pentameric protein YbjQ, UPF0145 family YbjQ 239350511VR4	Gain
OG0003525	COG3393	R	Predicted acetyltransferase, GNAT family	Gain
OG0003526	\	\	/	Gain
OG0003572	COG0600	P	ABC-type nitrate/sulfonate/bicarbonate transport system, permease component TauC	Gain
OG0003573	COG0154	J	Asp-tRNAAsn/Glu-tRNAGln amidotransferase A subunit or related amidase GatA Aminoacyl-tRNA synthetases 3H0L	Gain
OG0003577	COG4643	X	Uncharacterized domain associated with phage/plasmid primase	Gain
OG0003578	\	\	/	Gain
OG0003585	\	\	/	Gain
OG0003586	\	\	/	Gain
OG0003588	COG0675	X	Transposase InsQ	Gain
OG0003591	COG0671	I	Membrane-associated phospholipid phosphatase PgpB Phospholipid biosynthesis1D2T	Gain
OG0003592	COG1596	M	Periplasmic protein Wza involved in polysaccharide export, contains SLBB domain of thebeta-grasp fold Wza 17250770 2J58	Gain
OG0003593	COG3206	M	Exopolysaccharide export protein/domain GumC/Wzc1 GumC 15003255;23089617	Gain
OG0003594	COG4464	T	Tyrosine-protein phosphatase YwqE YwqE 3QY6	Gain
OG0003595	COG2244	M	Membrane protein involved in the export of O-antigen and teichoic acid RfbX	Gain
OG0003603	\	\	/	Gain
OG0003610	COG3439	S	Uncharacterized conserved protein, DUF302 family 1J3M	Gain
OG0003611	COG0695	O	Glutaredoxin GrxC 1AAZ	Gain
OG0003612	\	\	/	Gain
OG0003614	COG2856	O	Zn-dependent peptidase ImmA, M78 family ImmA 3DTE	Gain
OG0003616	\	\	/	Gain
OG0003618	COG1484	L	DNA replication protein DnaC DnaC 2QGZ	Gain
OG0003620	\	\	/	Gain
OG0003661	COG0640	K	DNA-binding transcriptional regulator, ArsR family ArsR 3F6V	Gain
OG0003665	COG0666	T	Ankyrin repeat ANKYR 6AUN	Gain
OG0003666	\	\	/	Gain
OG0003667	\	\	/	Gain
OG0003668	\	\	/	Gain
OG0003669	COG1403	V	5-methylcytosine-specific restriction endonuclease McrA McrA	Gain
OG0003670	\	\	/	Gain
OG0003671	\	\	/	Gain
OG0003672	\	\	/	Gain
OG0003673	\	\	/	Gain
OG0003674	\	\	/	Gain
OG0003675	COG0438	M	Glycosyltransferase involved in cell wall bisynthesis RfaB 2IV7	Gain
OG0003677	\	\	/	Gain
OG0003678	COG1943	X	REP element-mobilizing transposase RayT RAYT 4ER8	Gain
OG0003679	\	\	/	Gain
OG0003680	\	\	/	Gain
OG0003681	\	\	/	Gain
OG0003682	COG2002	KV	Bifunctional DNA-binding transcriptional regulator of stationary/sporulation/toxin gene expression and antitoxin component of the YhaV-PrlF toxin-antitoxin module AbrB 2RO5	Gain
OG0003683	\	\	/	Gain
OG0003684	\	\	/	Gain
OG0003685	\	\	/	Gain
OG0003686	\	\	/	Gain
OG0003687	COG0629	L	Single-stranded DNA-binding protein Ssb 1EQQ	Gain
OG0003688	COG0270	L	DNA-cytosine methylase Dcm 3LX6	Gain
OG0003689	COG2002	KV	Bifunctional DNA-binding transcriptional regulator of stationary/sporulation/toxin gene expression and antitoxin component of the YhaV-PrlF toxin-antitoxin module AbrB 2RO5	Gain
OG0003690	COG5611	R	Predicted nucleic-acid-binding protein, contains PIN domain	Gain
OG0003691	\	\	/	Gain
OG0003692	\	\	/	Gain
OG0003693	\	\	/	Gain
OG0003694	\	\	/	Gain
OG0003695	COG2929	S	Uncharacterized conserved protein, DUF497 family 3U97	Gain
OG0003696	\	\	/	Gain
OG0003699	\	\	/	Gain
OG0003700	\	\	/	Gain
OG0003701	COG4889	R	Predicted helicase 5FFJ	Gain
OG0003702	\	\	/	Gain
OG0003703	\	\	/	Gain
OG0003704	\	\	/	Gain
OG0003705	\	\	/	Gain
OG0003706	\	\	/	Gain
OG0003707	COG0464	MDT	AAA+-type ATPase, SpoVK/Ycf46/Vps4 family SpoVK 3SYL	Gain
OG0003708	COG1397	O	ADP-ribosylglycohydrolase DraG 1T5J	Gain
OG0003709	\	\	/	Gain
OG0003710	\	\	/	Gain
OG0003711	\	\	/	Gain
OG0003712	COG2856	O	Zn-dependent peptidase ImmA, M78 family ImmA 3DTE	Gain
OG0003713	\	\	/	Gain
OG0003721	\	\	/	Gain
OG0003722	\	\	/	Gain
OG0003723	COG0776	L	Bacterial nucleoid DNA-binding protein IHF-alpha HimA 1B8Z	Gain
OG0003724	\	\	/	Gain
OG0003725	\	\	/	Gain
OG0003726	COG4454	R	Uncharacterized copper-binding protein, cupredoxin-like subfamily	Gain
OG0003727	\	\	/	Gain
OG0003728	COG0776	L	Bacterial nucleoid DNA-binding protein IHF-alpha HimA 1B8Z	Gain
OG0003729	\	\	/	Gain
OG0003730	\	\	/	Gain
OG0003731	\	\	/	Gain
OG0003732	\	\	/	Gain
OG0003733	\	\	/	Gain
OG0003734	COG1511	S	Uncharacterized membrane protein YhgE, phage infection protein (PIP) family YhgE	Gain
OG0003735	\	\	/	Gain
OG0003736	\	\	/	Gain
OG0003737	\	\	/	Gain
OG0003738	\	\	/	Gain
OG0003739	COG3296	R	Uncharacterized Tic20-related protein, DUF4870 domain Tic20a 9817756;20100520	Gain
OG0003740	\	\	/	Gain
OG0003741	COG4643	X	Uncharacterized domain associated with phage/plasmid primase	Gain
OG0003742	\	\	/	Gain
OG0003743	\	\	/	Gain
OG0003744	\	\	/	Gain
OG0003745	\	\	/	Gain
OG0003746	\	\	/	Gain
OG0003747	\	\	/	Gain
OG0003748	\	\	/	Gain
OG0003749	\	\	/	Gain
OG0003750	\	\	/	Gain
OG0003751	\	\	/	Gain
OG0003752	COG0210	L	Superfamily I DNA or RNA helicase UvrD 6PPR	Gain
OG0003753	\	\	/	Gain
OG0003754	\	\	/	Gain
OG0003755	COG2852	L	Very-short-patch-repair endonuclease YcjD 3HRL	Gain
OG0003756	\	\	/	Gain
OG0003757	\	\	/	Gain
OG0003758	\	\	/	Gain
OG0003759	\	\	/	Gain
OG0003760	\	\	/	Gain
OG0003761	\	\	/	Gain
OG0003762	\	\	/	Gain
OG0003763	\	\	/	Gain
OG0003764	COG1974	KT	SOS-response transcriptional repressor LexA (RecA-mediated autopeptidase) LexA1AY9	Gain
OG0003765	\	\	/	Gain
OG0003809	COG3462	S	Uncharacterized protein, contains short C-terminal (SHOCT) domain TM0315	Gain
OG0003830	\	\	/	Gain
OG0003853	COG3311	KX	DNA-binding transcriptional regulator AlpA AlpA	Gain
OG0003854	\	\	/	Gain
OG0003855	\	\	/	Gain
OG0003856	\	\	/	Gain
OG0003857	COG2114	T	Adenylate cyclase, class 3 AcyC 1AB8	Gain
OG0003863	\	\	/	Gain
OG0003864	\	\	/	Gain
OG0003865	COG4420	S	Uncharacterized membrane protein	Gain
OG0003866	\	\	/	Gain
OG0003867	\	\	/	Gain
OG0003868	\	\	/	Gain
OG0003869	\	\	/	Gain
OG0003893	COG0135	E	Phosphoribosylanthranilate isomerase TrpF Aromatic amino acid biosynthesis1DL3	Gain
OG0003894	COG0568	K	DNA-directed RNA polymerase, sigma subunit (sigma70/sigma32) RpoD RNA polymerase1SIG	Gain
OG0003896	COG3756/COG5529	S/X	Uncharacterized conserved protein YdaU, DUF1376 family YdaU/Phage-encoded DNA-binding protein ECs1768, contains HTH and DnaT DNA-binding domainsECs1768	Gain
OG0003905	COG0110	R	Acetyltransferase, isoleucine patch superfamily WbbJ	Gain
OG0003906	COG0451	M	Nucleoside-diphosphate-sugar epimerase WcaG 2X4G	Gain
OG0003912	COG3385	X	IS4 transposase InsG InsG	Gain
OG0003915	COG1943	X	REP element-mobilizing transposase RayT RAYT 4ER8	Gain
OG0003916	\	\	/	Gain
OG0003917	\	\	/	Gain
OG0003918	\	\	/	Gain
OG0003919	COG2948	U	Type IV secretory pathway, VirB10 component VirB10 2BHV	Gain
OG0003920	\	\	/	Gain
OG0003921	\	\	/	Gain
OG0003922	COG4974	L	Site-specific recombinase XerD XerD 1A0P	Gain
OG0003925	COG3547	X	Transposase	Gain
OG0003931	COG1475	D	Chromosome segregation protein Spo0J, contains ParB-like nuclease domain Spo0J1R71	Gain
OG0003932	\	\	/	Gain
OG0003933	\	\	/	Gain
OG0003934	\	\	/	Gain
OG0003935	\	\	/	Gain
OG0003936	\	\	/	Gain
OG0003937	\	\	/	Gain
OG0003938	\	\	/	Gain
OG0003939	\	\	/	Gain
OG0003940	\	\	/	Gain
OG0003941	\	\	/	Gain
OG0003942	\	\	/	Gain
OG0003943	COG4643	X	Uncharacterized domain associated with phage/plasmid primase	Gain
OG0003944	\	\	/	Gain
OG0003945	\	\	/	Gain
OG0003946	\	\	/	Gain
OG0003947	\	\	/	Gain
OG0003948	\	\	/	Gain
OG0003949	\	\	/	Gain
OG0003950	\	\	/	Gain
OG0003953	COG3654	X	Prophage maintenance system killer protein Doc	Gain
OG0003958	\	\	/	Gain
OG0003959	\	\	/	Gain
OG0003962	COG1637	L	Endonuclease NucS, RecB family NucS 2VLD	Gain
OG0003963	COG3505	U	Type IV secretory pathway, VirD4 component, TraG/TraD family ATPase VirD41GL6	Gain
OG0003964	\	\	/	Gain
OG0003965	COG5474	C	NAD(P)H dehydrogenase cyanobacteria/chloroplast-specific assembly factor CRR6 CRR623725563	Gain
OG0003967	\	\	/	Gain
OG0003985	\	\	/	Gain
OG0003986	COG4260	O	Membrane protease subunit, stomatin/prohibitin family, contains C-terminal Zn-ribbon domainYdjI	Gain
OG0003987	COG0741	M	Soluble lytic murein transglycosylase or regulatory protein s ( may contain LysM/invasin domain) MltE 153L	Gain
OG0003988	\	\	/	Gain
OG0003989	COG5935	V	CRISPR-Cas system endoribonuclease Cas6f/Csy4, RAMP superfamily Cas6f CRISPR-Cas system	Gain
OG0003990	\	\	/	Gain
OG0003991	\	\	/	Gain
OG0003992	\	\	/	Gain
OG0003993	\	\	/	Gain
OG0003994	\	\	/	Gain
OG0003995	COG0438	M	Glycosyltransferase involved in cell wall bisynthesis RfaB 2IV7	Gain
OG0003996	COG0438	M	Glycosyltransferase involved in cell wall bisynthesis RfaB 2IV7	Gain
OG0003997	\	\	/	Gain
OG0004012	\	\	/	Gain
OG0004013	\	\	/	Gain
OG0004014	\	\	/	Gain
OG0004017	\	\	/	Gain
OG0004021	\	\	/	Gain
OG0004024	\	\	/	Gain
OG0002917	\	\	/	Loss
OG0002986	COG3328	X	Transposase (or an inactivated derivative) IS285	Loss
OG0003040	COG3311	KX	DNA-binding transcriptional regulator AlpA AlpA	Loss
OG0003041	\	\	/	Loss
OG0003042	\	\	/	Loss
OG0003043	\	\	/	Loss
OG0003044	\	\	/	Loss
OG0003045	\	\	/	Loss
OG0003046	\	\	/	Loss
OG0003047	\	\	/	Loss
OG0003048	\	\	/	Loss
OG0003049	\	\	/	Loss
OG0003050	\	\	/	Loss
OG0003051	\	\	/	Loss
OG0003052	\	\	/	Loss
OG0003053	\	\	/	Loss
OG0003054	COG4683	S	Uncharacterized conserved protein	Loss
OG0003055	\	\	/	Loss
OG0003056	\	\	/	Loss
OG0003057	\	\	/	Loss
OG0003058	\	\	/	Loss
OG0003059	\	\	/	Loss
OG0003060	COG0741	M	Soluble lytic murein transglycosylase or regulatory protein s ( may contain LysM/invasin domain) MltE 153L	Loss
OG0003061	\	\	/	Loss
OG0003062	\	\	/	Loss
OG0003063	\	\	/	Loss
OG0003064	\	\	/	Loss
OG0003065	\	\	/	Loss
OG0003066	\	\	/	Loss
OG0003067	\	\	/	Loss
OG0003068	COG0553	KL	Superfamily II DNA or RNA helicase, SNF2 family HepA 6UXV	Loss
OG0003069	\	\	/	Loss
OG0003070	\	\	/	Loss
OG0003071	\	\	/	Loss
OG0003072	\	\	/	Loss
OG0003073	\	\	/	Loss
OG0003074	COG1106	R	ATPase/GTPase, AAA15 family	Loss
OG0003075	\	\	/	Loss
OG0003076	\	\	/	Loss
OG0003077	COG1715	V	Restriction endonuclease Mrr Mrr	Loss
OG0003078	COG0393	S	Uncharacterized pentameric protein YbjQ, UPF0145 family YbjQ 239350511VR4	Loss
OG0003079	COG4096	V	Type I site-specific restriction endonuclease, part of a restriction-modification systemHsdR 21169490 3H1T	Loss
OG0003080	\	\	/	Loss
OG0003081	COG0732	V	Restriction endonuclease S subunit HsdS 1YDX	Loss
OG0003082	\	\	/	Loss
OG0003083	\	\	/	Loss
OG0003084	COG3436	X	Transposase	Loss
OG0003085	COG2963	X	Transposase InsE and inactivated derivatives InsE 23818957 2JN6	Loss
OG0003086	COG2963	X	Transposase InsE and inactivated derivatives InsE 23818957 2JN6	Loss
OG0003087	COG0583	K	DNA-binding transcriptional regulator, LysR family LysR 2FYI	Loss
OG0003088	\	\	/	Loss
OG0003089	\	\	/	Loss
OG0003090	\	\	/	Loss
OG0003091	\	\	/	Loss
OG0003092	\	\	/	Loss
OG0003093	\	\	/	Loss
OG0003094	\	\	/	Loss
OG0003095	\	\	/	Loss
OG0003096	COG3558	S	Uncharacterized conserved protein, nuclear transport factor 2 (NTF2) superfamily	Loss
OG0003097	COG1309	K	DNA-binding protein, AcrR family, includes nucleoid occlusion protein SlmA AcrR2QOP	Loss
OG0003098	COG1673	R	Predicted RNA-binding protein, contains PUA-like EVE domain1WMM	Loss
OG0003099	COG0346	Q	Catechol 2,3-dioxygenase or related enzyme, vicinal oxygen chelate (VOC) family GloA11830595 3R4Q	Loss
OG0003100	COG2378	K	Predicted DNA-binding transcriptional regulator YobV, contains HTH and WYL domainsYobV	Loss
OG0003101	COG0640	K	DNA-binding transcriptional regulator, ArsR family ArsR 3F6V	Loss
OG0003102	COG0697	GER	Permease of the drug/metabolite transporter (DMT) superfamily RhaT5I20	Loss
OG0003103	COG0655	C	Multimeric flavodoxin WrbA, includes NAD(P)H:quinone oxidoreductase WrbA4DY4	Loss
OG0003104	COG4101	R	Uncharacterized conserved protein, RmlC-like cupin domain RmlC	Loss
OG0003105	\	\	/	Loss
OG0003106	\	\	/	Loss
OG0003107	\	\	/	Loss
OG0003108	\	\	/	Loss
OG0003109	\	\	/	Loss
OG0003110	\	\	/	Loss
OG0003111	COG2948	U	Type IV secretory pathway, VirB10 component VirB10 2BHV	Loss
OG0003112	COG3504	U	Type IV secretory pathway, VirB9 components VirB9	Loss
OG0003113	COG3701	U	Type IV secretory pathway, TrbF component TrbF	Loss
OG0003114	COG3846	U	Type IV secretory pathway, TrbL components TrbL	Loss
OG0003115	COG5314	X	Conjugal transfer/entry exclusion protein	Loss
OG0003116	\	\	/	Loss
OG0003117	COG0393	S	Uncharacterized pentameric protein YbjQ, UPF0145 family YbjQ 239350511VR4	Loss
OG0003118	\	\	/	Loss
OG0003119	\	\	/	Loss
OG0003120	\	\	/	Loss
OG0003121	COG3451	U	Type IV secretory pathway, VirB4 component VirB4	Loss
OG0003122	COG5268	U	Type IV secretory pathway, TrbD component TrbD	Loss
OG0003123	COG4969	NW	Type IV pilus assembly protein, major pilin PilA PilA 1AY2	Loss
OG0003124	\	\	/	Loss
OG0003125	\	\	/	Loss
OG0003126	\	\	/	Loss
OG0003127	\	\	/	Loss
OG0003128	COG2931	Q	Ca2+-binding protein, RTX toxin-related 15135544 1AF0	Loss
OG0003129	COG4959	OU	Type IV secretory pathway, protease TraF TraF 1B12	Loss
OG0003130	COG3505	U	Type IV secretory pathway, VirD4 component, TraG/TraD family ATPase VirD41GL6	Loss
OG0003131	\	\	/	Loss
OG0003132	COG4643	X	Uncharacterized domain associated with phage/plasmid primase	Loss
OG0003133	\	\	/	Loss
OG0003134	\	\	/	Loss
OG0003135	COG4643	X	Uncharacterized domain associated with phage/plasmid primase	Loss
OG0003136	COG3549	V	Plasmid maintenance system killer protein HigB	Loss
OG0003137	\	\	/	Loss
OG0003138	COG0776	L	Bacterial nucleoid DNA-binding protein IHF-alpha HimA 1B8Z	Loss
OG0003139	\	\	/	Loss
OG0003140	COG3405	G	Endo-1,4-beta-D-glucanase Y BcsZ 1CEM	Loss
OG0003141	\	\	/	Loss
OG0003142	COG1215	N	Glycosyltransferase, catalytic subunit of cellulose synthase and poly-beta-1,6-N-acetylglucosamine synthase BcsA 4HG6	Loss
OG0003143	COG1215	N	Glycosyltransferase, catalytic subunit of cellulose synthase and poly-beta-1,6-N-acetylglucosamine synthase BcsA 4HG6	Loss
OG0003144	\	\	/	Loss
OG0003145	COG4625	S	Uncharacterized conserved protein, contains a C-terminal beta-barrel porin domain	Loss
OG0003146	\	\	/	Loss
OG0003147	\	\	/	Loss
OG0003148	\	\	/	Loss
OG0003149	\	\	/	Loss
OG0003150	\	\	/	Loss
OG0003151	\	\	/	Loss
OG0003152	\	\	/	Loss
OG0003153	COG0236	I	Acyl carrier protein AcpP Fatty acid biosynthesis 1ACP	Loss
OG0003154	\	\	/	Loss
OG0003155	COG4973	L	Site-specific recombinase XerC XerC	Loss
OG0003156	COG0419	L	DNA repair exonuclease SbcCD ATPase subunit SbcC 3QKR	Loss
OG0003157	COG0497	L	DNA repair ATPase RecN RecN 4AD8	Loss
OG0003158	COG0187	L	DNA gyrase/topoisomerase IV, subunit B GyrB 1EI1	Loss
OG0003159	COG1598	V	Antitoxin component HicB of the HicAB toxin-antitoxin system HicB 190601384P78	Loss
OG0003160	COG1724	R	Predicted RNA binding protein YcfA, dsRBD-like fold, HicA-like mRNA interferase familyYcfA16895922 1WHZ	Loss
OG0003161	COG2259	S	Uncharacterized membrane protein YphA, DoxX/SURF4 family DoxX	Loss
OG0003162	COG0655	C	Multimeric flavodoxin WrbA, includes NAD(P)H:quinone oxidoreductase WrbA4DY4	Loss
OG0003163	\	\	/	Loss
OG0003164	\	\	/	Loss
OG0003165	\	\	/	Loss
OG0003166	COG0043	H	3-polyprenyl-4-hydroxybenzoate decarboxylase UbiD Ubiquinone biosynthesis 280577572IDB	Loss
OG0003167	\	\	/	Loss
OG0003168	COG0028	EH	Acetolactate synthase large subunit or other thiamine pyrophosphate-requiring enzymeIlvBIsoleucine, leucine, valine biosynthesis 1BFD	Loss
OG0003169	COG2963	X	Transposase InsE and inactivated derivatives InsE 23818957 2JN6	Loss
OG0003170	COG2801	X	Transposase InsO and inactivated derivatives Tra5	Loss
OG0003171	\	\	/	Loss
OG0003172	COG0286	V	Type I restriction-modification system, DNA methylase subunit HsdM 268729102AR0	Loss
OG0003173	COG1487	V	Ribonuclease/mRNA interferase VapC, contains PIN domain VapC 3TND	Loss
OG0003174	\	\	/	Loss
OG0003175	\	\	/	Loss
OG0003176	COG4185	R	Predicted ABC-type ATPase or kinase	Loss
OG0003177	COG0732	V	Restriction endonuclease S subunit HsdS 1YDX	Loss
OG0003178	COG1487	V	Ribonuclease/mRNA interferase VapC, contains PIN domain VapC 3TND	Loss
OG0003179	\	\	/	Loss
OG0003180	COG0610	V	Type I site-specific restriction-modification system, R (restriction) subunit and related helicases ... 2W00	Loss
OG0003181	\	\	/	Loss
OG0003182	\	\	/	Loss
OG0003183	COG3598	L	RecA-family ATPase RepA	Loss
OG0003185	\	\	/	Loss
OG0003276	\	\	/	Loss
OG0003380	COG0416	I	Acyl-ACP:phosphate acyltransferase (fatty acid/phospholipid biosynthesis) PlsX18992246 2GK3	Loss
OG0003382	\	\	/	Loss
OG0003387	\	\	/	Loss
OG0003631	\	\	/	Loss
OG0004026	COG2808	T	Predicted FMN-binding regulatory protein PaiB PaiB 2OL5	Loss
OG0004030	\	\	/	Loss
Gene gain and loss events at node 4 (Gain: 293, Loss: 396).
Gene family	COG	COG category	Putative function	Gain or Loss
OG0003562	COG0675	X	Transposase InsQ	Gain
OG0003563	COG3659	M	Carbohydrate-selective porin OprB OprB 4GEY	Gain
OG0003564	COG3659	M	Carbohydrate-selective porin OprB OprB 4GEY	Gain
OG0003822	COG0009	J	tRNA A37 threonylcarbamoyladenosine synthetase subunit TsaC/SUA5/YrdC TsaC tRNA modification 1HRU	Gain
OG0003823	COG1689	R	Class II terpene cyclase family protein AF1543 AF1543	Gain
OG0004050	\	\	/	Gain
OG0004051	\	\	/	Gain
OG0004052	\	\	/	Gain
OG0004053	\	\	/	Gain
OG0004054	\	\	/	Gain
OG0004055	COG2002	KV	Bifunctional DNA-binding transcriptional regulator of stationary/sporulation/toxin gene expression and antitoxin component of the YhaV-PrlF toxin-antitoxin module AbrB 2RO5	Gain
OG0004056	COG5573	R	Predicted nucleic acid-binding protein, contains PIN domain	Gain
OG0004057	COG0582	LX	Integrase/recombinase, includes phage integrase FimB	Gain
OG0004058	COG0616	O	Periplasmic serine protease, ClpP class SppA 3BEZ	Gain
OG0004059	\	\	/	Gain
OG0004060	COG1959	K	DNA-binding transcriptional regulator, IscR family IscR 1XD7	Gain
OG0004061	COG1252	C	NADH dehydrogenase, FAD-containing subunit Ndh 5NA4	Gain
OG0004062	COG1961	L	Site-specific DNA recombinase SpoIVCA/DNA invertase PinE SpoIVCA1GDT	Gain
OG0004063	COG3267	UW	Type II secretory pathway ATPase component GspA/ExeA/MshM ExeA 21378198	Gain
OG0004064	COG3267	UW	Type II secretory pathway ATPase component GspA/ExeA/MshM ExeA 21378198	Gain
OG0004065	\	\	/	Gain
OG0004066	\	\	/	Gain
OG0004067	\	\	/	Gain
OG0004068	\	\	/	Gain
OG0004069	\	\	/	Gain
OG0004070	COG5659	X	SRSO17 transposase Srso17	Gain
OG0004071	COG5433	X	Predicted transposase YbfD/YdcC associated with H repeats YhhI	Gain
OG0004072	\	\	/	Gain
OG0004073	\	\	/	Gain
OG0004074	\	\	/	Gain
OG0004075	COG3395	G	D-threonate/D-erythronate kinase OtnK and related C4-acid sugar kinases, YgbK/DUF1537familyOtnK 27402745 1YZY	Gain
OG0004076	COG4456	S	Virulence-associated protein VagC (function unknown) VagC	Gain
OG0004077	\	\	/	Gain
OG0004078	COG2337	V	mRNA-degrading endonuclease MazF, toxin component of the MazEF toxin-antitoxin moduleMazF2MF2	Gain
OG0004079	COG0507	L	ATPase/5’-3’ helicase helicase subunit RecD of the DNA repair enzyme RecBCD (exonuclease V)RecD 29901759;30601118 1W36	Gain
OG0004080	\	\	/	Gain
OG0004081	COG1305	O	Transglutaminase-like enzyme, putative cysteine protease YebA3ISR	Gain
OG0004082	COG0456	J	Ribosomal protein S18 acetylase RimI and related acetyltransferases RimI1GHE	Gain
OG0004083	COG2076	V	Multidrug transporter EmrE and related cation transporters EmrE2I68	Gain
OG0004084	COG1670	JO	Protein N-acetyltransferase, RimJ/RimL family RimL 1S7F	Gain
OG0004085	COG3806	T	Anti-sigma factor ChrR, cupin superfamily ChrR 2Q1Z	Gain
OG0004086	\	\	/	Gain
OG0004087	\	\	/	Gain
OG0004088	\	\	/	Gain
OG0004089	\	\	/	Gain
OG0004090	\	\	/	Gain
OG0004091	COG2944	K	DNA-binding transcriptional regulator YiaG, XRE-type HTH domain YiaG5JAA	Gain
OG0004092	COG0675	X	Transposase InsQ	Gain
OG0004093	\	\	/	Gain
OG0004094	COG3600	X	Uncharacterized phage-associated protein, contains DUF4065 domain GepA	Gain
OG0004095	\	\	/	Gain
OG0004096	\	\	/	Gain
OG0004097	\	\	/	Gain
OG0004098	\	\	/	Gain
OG0004099	\	\	/	Gain
OG0004100	\	\	/	Gain
OG0004101	\	\	/	Gain
OG0004102	\	\	/	Gain
OG0004103	\	\	/	Gain
OG0004104	\	\	/	Gain
OG0004105	\	\	/	Gain
OG0004106	\	\	/	Gain
OG0004107	\	\	/	Gain
OG0004108	\	\	/	Gain
OG0004109	\	\	/	Gain
OG0004110	COG0675	X	Transposase InsQ	Gain
OG0004111	\	\	/	Gain
OG0004112	\	\	/	Gain
OG0004113	\	\	/	Gain
OG0004114	\	\	/	Gain
OG0004115	\	\	/	Gain
OG0004116	\	\	/	Gain
OG0004117	\	\	/	Gain
OG0004118	\	\	/	Gain
OG0004119	\	\	/	Gain
OG0004120	COG0270	L	DNA-cytosine methylase Dcm 3LX6	Gain
OG0004121	\	\	/	Gain
OG0004122	\	\	/	Gain
OG0004123	\	\	/	Gain
OG0004124	COG5483	S	Uncharacterized conserved protein, DUF488 family	Gain
OG0004125	\	\	/	Gain
OG0004126	\	\	/	Gain
OG0004127	COG3973	L	DNA helicase IV HelD	Gain
OG0004128	\	\	/	Gain
OG0004129	\	\	/	Gain
OG0004130	COG0610	V	Type I site-specific restriction-modification system, R (restriction) subunit and related helicases ... 2W00	Gain
OG0004131	\	\	/	Gain
OG0004132	COG2204	T	DNA-binding transcriptional response regulator, NtrC family, contains REC, AAA-type ATPase, and a Fis-type DNA-binding domains AtoC 1ZY2	Gain
OG0004133	COG1483	R	Predicted ATPase, AAA+ superfamily	Gain
OG0004134	\	\	/	Gain
OG0004135	\	\	/	Gain
OG0004136	\	\	/	Gain
OG0004137	\	\	/	Gain
OG0004138	COG3093	V	Plasmid maintenance system antidote protein VapI, contains XRE-type HTH domain VapI4MCT	Gain
OG0004139	COG2161	V	Antitoxin component YafN of the YafNO toxin-antitoxin module, PHD/YefM family StbD2A6Q	Gain
OG0004140	\	\	/	Gain
OG0004141	\	\	/	Gain
OG0004142	\	\	/	Gain
OG0004143	COG1070	G	Sugar (pentulose or hexulose) kinase XylB Non-phosphorylated Entner-Doudoroff pathway4C23	Gain
OG0004144	COG0780	J	NADPH-dependent 7-cyano-7-deazaguanine reductase QueF, C-terminal domain, T-fold superfamilyQueFC tRNA modification 14660578;17384645 3BP1	Gain
OG0004145	\	\	/	Gain
OG0004146	\	\	/	Gain
OG0004147	\	\	/	Gain
OG0004148	\	\	/	Gain
OG0004149	COG1403	V	5-methylcytosine-specific restriction endonuclease McrA McrA	Gain
OG0004150	COG3903	R	Predicted ATPase	Gain
OG0004151	\	\	/	Gain
OG0004152	\	\	/	Gain
OG0004153	COG4191	T	Signal transduction histidine kinase regulating C4-dicarboxylate transport system4GCZ	Gain
OG0004154	COG1740	C	Ni,Fe-hydrogenase I small subunit HyaA 6FPI	Gain
OG0004155	COG0374	C	Ni,Fe-hydrogenase I large subunit HyaB 25905665 6FPI	Gain
OG0004156	COG1740	C	Ni,Fe-hydrogenase I small subunit HyaA 6FPI	Gain
OG0004157	COG0374	C	Ni,Fe-hydrogenase I large subunit HyaB 25905665 6FPI	Gain
OG0004158	COG1969	C	Ni,Fe-hydrogenase I cytochrome b subunit HyaC 4GD3	Gain
OG0004159	COG0680	C	Ni,Fe-hydrogenase maturation factor HyaD 15294295 1CFZ	Gain
OG0004160	COG0298	O	Hydrogenase maturation factor HybG, HypC/HupF family HypC 2OT2	Gain
OG0004161	\	\	/	Gain
OG0004162	COG1773	P	Flavorubredoxin NorV 4D02	Gain
OG0004163	COG1773	P	Flavorubredoxin NorV 4D02	Gain
OG0004164	COG1773	P	Flavorubredoxin NorV 4D02	Gain
OG0004165	COG0374	C	Ni,Fe-hydrogenase I large subunit HyaB 25905665 6FPI	Gain
OG0004166	COG0375	O	Hydrogenase maturation factor HypA/HybF, metallochaperone involved in Ni insertionHybF16817932 3A43	Gain
OG0004167	COG0378	O	Hydrogenase/urease maturation factor HypB, Ni2+-binding GTPase HypB 24338018;23899293 2HF8	Gain
OG0004168	COG0068	O	Hydrogenase maturation factor HypF (carbamoyltransferase) HypF3TSP	Gain
OG0004169	COG0298	O	Hydrogenase maturation factor HybG, HypC/HupF family HypC 2OT2	Gain
OG0004170	COG0309	O	Carbamoyl dehydratase HypE (hydrogenase maturation factor) HypE 286180912I6R	Gain
OG0004171	COG2204	T	DNA-binding transcriptional response regulator, NtrC family, contains REC, AAA-type ATPase, and a Fis-type DNA-binding domains AtoC 1ZY2	Gain
OG0004172	COG3376	P	High-affinity nickel/cobalt permease HoxN	Gain
OG0004173	COG3547	X	Transposase	Gain
OG0004174	COG1484	L	DNA replication protein DnaC DnaC 2QGZ	Gain
OG0004175	COG4974	L	Site-specific recombinase XerD XerD 1A0P	Gain
OG0004176	COG4974	L	Site-specific recombinase XerD XerD 1A0P	Gain
OG0004177	\	\	/	Gain
OG0004178	\	\	/	Gain
OG0004179	\	\	/	Gain
OG0004180	\	\	/	Gain
OG0004181	\	\	/	Gain
OG0004182	COG2200	T	EAL domain, c-di-GMP-specific phosphodiesterase class I (or its enzymatically inactivevariant) EAL 2BAS	Gain
OG0004183	\	\	/	Gain
OG0004184	COG1852	R	Predicted redox protein with CxxCxxC motif, DUF116 family 25583072	Gain
OG0004185	COG3267	UW	Type II secretory pathway ATPase component GspA/ExeA/MshM ExeA 21378198	Gain
OG0004186	COG2826	X	Transposase and inactivated derivatives, IS30 family Tra8	Gain
OG0004187	\	\	/	Gain
OG0004188	COG3666	X	Transposase, IS1182 family	Gain
OG0004189	COG3666	X	Transposase, IS1182 family	Gain
OG0004190	\	\	/	Gain
OG0004191	\	\	/	Gain
OG0004192	COG3002	C	Na+-translocating membrane potential-generating system subunit MpsB, UPF0753/DUF2309 familyMpsB 21467222;25448817	Gain
OG0004193	COG1009	C	Membrane H+-translocase/NADH:ubiquinone oxidoreductase subunit 5 (chain L)/Multisubunit Na+/H+ antiporter, MnhA subunit NuoL NADH dehydrogenase 3RKO	Gain
OG0004194	COG0583	K	DNA-binding transcriptional regulator, LysR family LysR 2FYI	Gain
OG0004195	COG3093	V	Plasmid maintenance system antidote protein VapI, contains XRE-type HTH domain VapI4MCT	Gain
OG0004196	COG2361	V	HEPN domain protein, predicted toxin of MNT-HEPN system HEPN 26112399	Gain
OG0004197	COG1669	R	Predicted nucleotidyltransferase MJ0435 MJ0435 1WOT	Gain
OG0004198	\	\	/	Gain
OG0004199	\	\	/	Gain
OG0004200	COG2091	H	Phosphopantetheinyl transferase Sfp 1QR0	Gain
OG0004201	COG4908	R	Uncharacterized conserved protein, contains a NRPS condensation (elongation) domain	Gain
OG0004202	COG1682	G	ABC-type polysaccharide/teichoic acid/polyol phosphate export permease TagG6JBH	Gain
OG0004203	\	\	/	Gain
OG0004204	\	\	/	Gain
OG0004205	COG5534	X	Plasmid replication initiator protein RepA	Gain
OG0004206	\	\	/	Gain
OG0004207	COG1192	DN	ParA-like ATPase involved in chromosome/plasmid partitioning or cellulose biosynthesisprotein BcsQ ParA 6NOO	Gain
OG0004208	\	\	/	Gain
OG0004209	\	\	/	Gain
OG0004210	\	\	/	Gain
OG0004211	\	\	/	Gain
OG0004212	COG2197	TK	DNA-binding response regulator, NarL/FixJ family, contains REC and HTH domains CitB1A04	Gain
OG0004213	\	\	/	Gain
OG0004214	\	\	/	Gain
OG0004215	\	\	/	Gain
OG0004216	COG0188	L	DNA gyrase/topoisomerase IV, subunit A GyrA 1SUU	Gain
OG0004217	\	\	/	Gain
OG0004218	\	\	/	Gain
OG0004219	COG0347	TE	Nitrogen regulatory protein PII GlnK 24610711 2GW8	Gain
OG0004220	COG0456	J	Ribosomal protein S18 acetylase RimI and related acetyltransferases RimI1GHE	Gain
OG0004221	\	\	/	Gain
OG0004222	\	\	/	Gain
OG0004223	\	\	/	Gain
OG0004224	COG1484	L	DNA replication protein DnaC DnaC 2QGZ	Gain
OG0004225	COG0730	P	Sulfite exporter TauE/SafE/YfcA and related permeases, UPF0721 family TauE21183667;22797525	Gain
OG0004226	COG1765	R	Uncharacterized OsmC-related protein YhfA 1LQL	Gain
OG0004227	\	\	/	Gain
OG0004228	\	\	/	Gain
OG0004229	COG0815	M	Apolipoprotein N-acyltransferase Lnt 6NWR	Gain
OG0004230	\	\	/	Gain
OG0004231	\	\	/	Gain
OG0004232	\	\	/	Gain
OG0004233	\	\	/	Gain
OG0004234	COG0329	EM	4-hydroxy-tetrahydrodipicolinate synthase/N-acetylneuraminate lyase DapA Lysinebiosynthesis 27574185 2R91	Gain
OG0004235	\	\	/	Gain
OG0004236	\	\	/	Gain
OG0004237	\	\	/	Gain
OG0004239	COG0438	M	Glycosyltransferase involved in cell wall bisynthesis RfaB 2IV7	Gain
OG0004240	COG0438	M	Glycosyltransferase involved in cell wall bisynthesis RfaB 2IV7	Gain
OG0004241	\	\	/	Gain
OG0004242	COG3609	K	Transcriptional regulator, contains Arc/MetJ-type RHH (ribbon-helix-helix) DNA-bindingdomainParD 3KXE	Gain
OG0004243	COG3668	X	Plasmid stabilization system protein ParE ParE 3KXE	Gain
OG0004244	\	\	/	Gain
OG0004245	COG0776	L	Bacterial nucleoid DNA-binding protein IHF-alpha HimA 1B8Z	Gain
OG0004246	COG0776	L	Bacterial nucleoid DNA-binding protein IHF-alpha HimA 1B8Z	Gain
OG0004247	\	\	/	Gain
OG0004248	\	\	/	Gain
OG0004249	\	\	/	Gain
OG0004250	\	\	/	Gain
OG0004251	\	\	/	Gain
OG0004252	\	\	/	Gain
OG0004253	COG1204	L	Replicative superfamily II helicase BRR2 2VA8	Gain
OG0004254	\	\	/	Gain
OG0004255	\	\	/	Gain
OG0004256	\	\	/	Gain
OG0004257	\	\	/	Gain
OG0004258	COG1403	V	5-methylcytosine-specific restriction endonuclease McrA McrA	Gain
OG0004259	\	\	/	Gain
OG0004260	COG0058	G	Glucan phosphorylase GlgP 1A8I	Gain
OG0004261	COG0364	G	Glucose-6-phosphate 1-dehydrogenase Zwf Pentose phosphate pathway 189509995B7W	Gain
OG0004262	COG0176	G	Transaldolase/fructose-6-phosphate aldolase TalA Pentose phosphate pathway1F05	Gain
OG0004263	\	\	/	Gain
OG0004264	\	\	/	Gain
OG0004265	COG0187	L	DNA gyrase/topoisomerase IV, subunit B GyrB 1EI1	Gain
OG0004266	COG1846	K	DNA-binding transcriptional regulator, MarR family MarR 1JGS	Gain
OG0004267	COG1682	G	ABC-type polysaccharide/teichoic acid/polyol phosphate export permease TagG6JBH	Gain
OG0004268	COG1134	G	ABC-type polysaccharide/polyol phosphate transport system, ATPase component TagH6JBH	Gain
OG0004269	COG2226	H	Ubiquinone/menaquinone biosynthesis C-methylase UbiE/MenG UbiE Biotin biosynthesis4OBW	Gain
OG0004270	COG3666	X	Transposase, IS1182 family	Gain
OG0004271	\	\	/	Gain
OG0004272	\	\	/	Gain
OG0004273	\	\	/	Gain
OG0004274	COG1724	R	Predicted RNA binding protein YcfA, dsRBD-like fold, HicA-like mRNA interferase familyYcfA16895922 1WHZ	Gain
OG0004275	COG2135	L	ssDNA abasic site-binding protein YedK/HMCES, SRAP family SRAP 30554877;31504793 1ZN6	Gain
OG0004276	\	\	/	Gain
OG0004277	\	\	/	Gain
OG0004278	COG3267	UW	Type II secretory pathway ATPase component GspA/ExeA/MshM ExeA 21378198	Gain
OG0004279	\	\	/	Gain
OG0004280	COG0042	J	tRNA-dihydrouridine synthase DusA tRNA modification 1VHN	Gain
OG0004281	COG2161	V	Antitoxin component YafN of the YafNO toxin-antitoxin module, PHD/YefM family StbD2A6Q	Gain
OG0004282	COG4115	V	Toxin component of the Txe-Axe toxin-antitoxin module, Txe/YoeB family2A6Q	Gain
OG0004283	\	\	/	Gain
OG0004284	\	\	/	Gain
OG0004285	\	\	/	Gain
OG0004286	\	\	/	Gain
OG0004287	\	\	/	Gain
OG0004288	\	\	/	Gain
OG0004289	\	\	/	Gain
OG0004290	\	\	/	Gain
OG0004291	\	\	/	Gain
OG0004292	\	\	/	Gain
OG0004293	\	\	/	Gain
OG0004294	\	\	/	Gain
OG0004295	\	\	/	Gain
OG0004296	\	\	/	Gain
OG0004297	\	\	/	Gain
OG0004298	COG2197	TK	DNA-binding response regulator, NarL/FixJ family, contains REC and HTH domains CitB1A04	Gain
OG0004299	\	\	/	Gain
OG0004300	\	\	/	Gain
OG0004301	\	\	/	Gain
OG0004302	COG1566	V	Multidrug resistance efflux pump EmrA EmrA 4TKO	Gain
OG0004303	COG2274	V	ABC-type bacteriocin/lantibiotic exporters, contain an N-terminal double-glycine peptidase domain SunT 3K8U	Gain
OG0004304	COG3436	X	Transposase	Gain
OG0004305	COG0378	O	Hydrogenase/urease maturation factor HypB, Ni2+-binding GTPase HypB 24338018;23899293 2HF8	Gain
OG0004306	COG0375	O	Hydrogenase maturation factor HypA/HybF, metallochaperone involved in Ni insertionHybF16817932 3A43	Gain
OG0004307	COG0309	O	Carbamoyl dehydratase HypE (hydrogenase maturation factor) HypE 286180912I6R	Gain
OG0004308	COG0409	O	Hydrogenase maturation factor HypD HypD 2Z1D	Gain
OG0004309	COG0298	O	Hydrogenase maturation factor HybG, HypC/HupF family HypC 2OT2	Gain
OG0004310	COG0068	O	Hydrogenase maturation factor HypF (carbamoyltransferase) HypF3TSP	Gain
OG0004311	COG4386	X	Mu-like prophage tail sheath protein gpL gpL	Gain
OG0004312	COG2146	PQ	Ferredoxin subunit of nitrite reductase or a ring-hydroxylating dioxygenase NirD23844911 1FQT	Gain
OG0004313	\	\	/	Gain
OG0004314	\	\	/	Gain
OG0004315	COG4995	S	Uncharacterized conserved protein, contains CHAT domain 11835511	Gain
OG0004316	\	\	/	Gain
OG0004317	COG0680	C	Ni,Fe-hydrogenase maturation factor HyaD 15294295 1CFZ	Gain
OG0004318	\	\	/	Gain
OG0004319	\	\	/	Gain
OG0004320	COG2204	T	DNA-binding transcriptional response regulator, NtrC family, contains REC, AAA-type ATPase, and a Fis-type DNA-binding domains AtoC 1ZY2	Gain
OG0004321	COG2826	X	Transposase and inactivated derivatives, IS30 family Tra8	Gain
OG0004322	COG4974	L	Site-specific recombinase XerD XerD 1A0P	Gain
OG0004323	\	\	/	Gain
OG0004324	\	\	/	Gain
OG0004325	\	\	/	Gain
OG0004326	\	\	/	Gain
OG0004327	\	\	/	Gain
OG0004328	\	\	/	Gain
OG0004329	\	\	/	Gain
OG0004330	COG1487	V	Ribonuclease/mRNA interferase VapC, contains PIN domain VapC 3TND	Gain
OG0004331	COG1672	R	Predicted ATPase, archaeal AAA+ ATPase superfamily	Gain
OG0004332	\	\	/	Gain
OG0004333	\	\	/	Gain
OG0004334	COG5397	S	Uncharacterized conserved protein	Gain
OG0004335	\	\	/	Gain
OG0004336	\	\	/	Gain
OG0004337	\	\	/	Gain
OG0004338	COG0741	M	Soluble lytic murein transglycosylase or regulatory protein s ( may contain LysM/invasin domain) MltE 153L	Gain
OG0000044	COG5001	T	Cyclic di-GMP metabolism protein, combines GGDEF and EAL domains with a 6TM membrane domain	Loss
OG0000045	COG5314	X	Conjugal transfer/entry exclusion protein	Loss
OG0000049	COG1192	DN	ParA-like ATPase involved in chromosome/plasmid partitioning or cellulose biosynthesisprotein BcsQ ParA 6NOO	Loss
OG0000050	\	\	/	Loss
OG0000051	COG3504	U	Type IV secretory pathway, VirB9 components VirB9	Loss
OG0000056	COG3846	U	Type IV secretory pathway, TrbL components TrbL	Loss
OG0000058	COG3077	V	Antitoxin component of the RelBE or YafQ-DinJ toxin-antitoxin module RelB4ML0	Loss
OG0000059	\	\	/	Loss
OG0000061	COG0633	C	Ferredoxin Fdx 1KRH	Loss
OG0000063	\	\	/	Loss
OG0000064	\	\	/	Loss
OG0000065	\	\	/	Loss
OG0000078	\	\	/	Loss
OG0000080	COG5268	U	Type IV secretory pathway, TrbD component TrbD	Loss
OG0000081	\	\	/	Loss
OG0000108	COG2253	V	Predicted nucleotidyltransferase component of viral defense system4O8S	Loss
OG0000128	COG2801	X	Transposase InsO and inactivated derivatives Tra5	Loss
OG0000213	\	\	/	Loss
OG0000254	\	\	/	Loss
OG0000264	COG5001	T	Cyclic di-GMP metabolism protein, combines GGDEF and EAL domains with a 6TM membrane domain	Loss
OG0000265	COG5659	X	SRSO17 transposase Srso17	Loss
OG0000285	COG3547	X	Transposase	Loss
OG0000304	COG0664	T	cAMP-binding domain of CRP or a regulatory subunit of cAMP-dependent protein kinasesCrp1FT9	Loss
OG0000414	COG4118	V	Antitoxin component of toxin-antitoxin stability system, DNA-binding transcriptional repressor Phd 3DBO	Loss
OG0000458	\	\	/	Loss
OG0000701	COG1151	C	Hydroxylamine reductase (hybrid-cluster protein) Hcp 1E1D	Loss
OG0002119	COG0265	O	Periplasmic serine protease, S1-C subfamily, contain C-terminal PDZ domain DegQ29686141 2HGA	Loss
OG0002269	COG3335	X	Transposase	Loss
OG0002278	\	\	/	Loss
OG0002279	COG4227	L	Antirestriction protein ArdC ArdC 10686096	Loss
OG0002283	COG0456	J	Ribosomal protein S18 acetylase RimI and related acetyltransferases RimI1GHE	Loss
OG0002290	COG0071	O	Small heat shock protein IbpA, HSP20 family IbpA 1GME	Loss
OG0002296	COG3039	X	Transposase and inactivated derivatives, IS5 family IS5	Loss
OG0002529	COG2826	X	Transposase and inactivated derivatives, IS30 family Tra8	Loss
OG0002535	COG1848	V	VapC family ribonuclease, toxin component of the VapBC toxin-antitoxin module, contains PIN domain VapC 30169502	Loss
OG0002536	COG1629	P	Outer membrane receptor protein, Fe transport CirA 1BY3	Loss
OG0002537	\	\	/	Loss
OG0002538	COG1487	V	Ribonuclease/mRNA interferase VapC, contains PIN domain VapC 3TND	Loss
OG0002539	COG5001	T	Cyclic di-GMP metabolism protein, combines GGDEF and EAL domains with a 6TM membrane domain	Loss
OG0002540	COG5001	T	Cyclic di-GMP metabolism protein, combines GGDEF and EAL domains with a 6TM membrane domain	Loss
OG0002541	\	\	/	Loss
OG0002542	COG1674	D	DNA segregation ATPase FtsK/SpoIIIE or related protein FtsK 2IUT	Loss
OG0002547	COG2801	X	Transposase InsO and inactivated derivatives Tra5	Loss
OG0002548	COG3431	S	Uncharacterized membrane protein, DUF373 family	Loss
OG0002549	\	\	/	Loss
OG0002551	COG0364	G	Glucose-6-phosphate 1-dehydrogenase Zwf Pentose phosphate pathway 189509995B7W	Loss
OG0002557	\	\	/	Loss
OG0002558	COG3216	S	Uncharacterized conserved protein, DUF2062 family	Loss
OG0002564	\	\	/	Loss
OG0002567	COG3636	X	Uncharacterized Zn-binding protein, DUF971 domain PA5055 3LUU	Loss
OG0002568	COG1724	R	Predicted RNA binding protein YcfA, dsRBD-like fold, HicA-like mRNA interferase familyYcfA16895922 1WHZ	Loss
OG0002569	\	\	/	Loss
OG0002570	COG0667	HR	Pyridoxal reductase PdxI or related oxidoreductase, aldo/keto reductase family PdxI32253339 1LQA	Loss
OG0002571	COG3794	C	Plastocyanin PetE 3BQV	Loss
OG0002572	\	\	/	Loss
OG0002573	\	\	/	Loss
OG0002574	COG3504	U	Type IV secretory pathway, VirB9 components VirB9	Loss
OG0002575	\	\	/	Loss
OG0002576	COG1526	C	Formate dehydrogenase assembly factor FdhD, a sulfurtransferase FdhD2PW9	Loss
OG0002577	\	\	/	Loss
OG0002578	COG0243	C	Anaerobic selenocysteine-containing dehydrogenase BisC 1EU1	Loss
OG0002579	COG2084	I	3-hydroxyisobutyrate dehydrogenase or related beta-hydroxyacid dehydrogenase MmsB1I36	Loss
OG0002580	COG2826	X	Transposase and inactivated derivatives, IS30 family Tra8	Loss
OG0002581	\	\	/	Loss
OG0002582	\	\	/	Loss
OG0002583	\	\	/	Loss
OG0002584	COG3636	X	Uncharacterized Zn-binding protein, DUF971 domain PA5055 3LUU	Loss
OG0002585	COG3657	V	Putative component of the toxin-antitoxin plasmid stabilization module	Loss
OG0002586	\	\	/	Loss
OG0002587	\	\	/	Loss
OG0002588	\	\	/	Loss
OG0002589	COG3041	JV	mRNA-degrading endonuclease YafQ (mRNA interferase), toxin component of the YafQ-DinJtoxin-antitoxin module YafQ 4MMG	Loss
OG0002594	COG5606	R	Predicted DNA-binding protein, XRE-type HTH domain	Loss
OG0002597	\	\	/	Loss
OG0002598	COG0466	O	ATP-dependent Lon protease, bacterial type Lon 6ON2	Loss
OG0002601	\	\	/	Loss
OG0002605	COG1961	L	Site-specific DNA recombinase SpoIVCA/DNA invertase PinE SpoIVCA1GDT	Loss
OG0002606	\	\	/	Loss
OG0002607	\	\	/	Loss
OG0002608	COG3504	U	Type IV secretory pathway, VirB9 components VirB9	Loss
OG0002611	\	\	/	Loss
OG0002612	\	\	/	Loss
OG0002617	\	\	/	Loss
OG0002619	COG3451	U	Type IV secretory pathway, VirB4 component VirB4	Loss
OG0002629	\	\	/	Loss
OG0002630	\	\	/	Loss
OG0002631	COG4226	R	Predicted nuclease of the RNAse H fold, HicB family HicB	Loss
OG0002632	\	\	/	Loss
OG0002634	COG0847	L	DNA polymerase III, epsilon subunit or related 3'-5' exonuclease DnaQ1J53	Loss
OG0002636	COG4679	X	Phage-related protein	Loss
OG0002637	\	\	/	Loss
OG0002641	COG1132	V	ABC-type multidrug transport system, ATPase and permease component MdlB2HYD	Loss
OG0002642	COG2153	R	Predicted N-acyltransferase, GNAT family ElaA 1XEB	Loss
OG0002643	COG0747	E	ABC-type transport system, periplasmic component DdpA 3RQT	Loss
OG0002644	COG0444	EP	ABC-type dipeptide/oligopeptide/nickel transport system, ATPase component DppD4FWI	Loss
OG0002645	COG0444	EP	ABC-type dipeptide/oligopeptide/nickel transport system, ATPase component DppD4FWI	Loss
OG0002646	COG1173	EP	ABC-type dipeptide/oligopeptide/nickel transport system, permease component DppC	Loss
OG0002647	COG0601	EP	ABC-type dipeptide/oligopeptide/nickel transport system, permease component DppB	Loss
OG0002648	COG0747	E	ABC-type transport system, periplasmic component DdpA 3RQT	Loss
OG0002649	COG1305	O	Transglutaminase-like enzyme, putative cysteine protease YebA3ISR	Loss
OG0002650	COG1305	O	Transglutaminase-like enzyme, putative cysteine protease YebA3ISR	Loss
OG0002651	COG2095	E	Small neutral amino acid transporter SnatA, MarC family MarC 17954692;12761179	Loss
OG0002652	COG0039	C	Malate/lactate dehydrogenase Mdh TCA cycle 4WLO	Loss
OG0002653	\	\	/	Loss
OG0002654	COG0810	M	Periplasmic protein TonB, links inner and outer membranes TonB1IHR	Loss
OG0002655	COG0811	U	Biopolymer transport protein ExbB/TolQ TolQ 5SV0	Loss
OG0002656	COG0848	U	Biopolymer transport protein ExbD ExbD 2JWK	Loss
OG0002661	COG1768	R	Predicted phosphohydrolase, DR1119 family, metallophosphatase superfamily DR1119	Loss
OG0002662	\	\	/	Loss
OG0002663	COG0629	L	Single-stranded DNA-binding protein Ssb 1EQQ	Loss
OG0002664	\	\	/	Loss
OG0002665	\	\	/	Loss
OG0002666	COG0175	EH	3'-phosphoadenosine 5'-phosphosulfate sulfotransferase (PAPS reductase)/FAD synthetaseor related enzyme CysD Cysteine biosynthesis 1ZUN	Loss
OG0002667	COG1479	V	DNAse/DNA nickase specific for phosphorothioated or glycosylated phage DNA, GmrSD/DndB/SspE family, contains DUF262 and HNH nuclease domains GmrSD 17188297;32251370 6JIV	Loss
OG0002668	\	\	/	Loss
OG0002669	\	\	/	Loss
OG0002670	COG3636	X	Uncharacterized Zn-binding protein, DUF971 domain PA5055 3LUU	Loss
OG0002671	\	\	/	Loss
OG0002672	\	\	/	Loss
OG0002673	COG2337	V	mRNA-degrading endonuclease MazF, toxin component of the MazEF toxin-antitoxin moduleMazF2MF2	Loss
OG0002677	COG2205	T	K+-sensing histidine kinase KdpD KdpD 2KSF	Loss
OG0002682	COG4680	JV	mRNA-degrading endonuclease (mRNA interferase) HigB, toxic component of the HigAB toxin-antitoxin module HigB 5IFG	Loss
OG0002683	COG5499	V	Antitoxin component HigA of the HigAB toxin-antitoxin module, contains an N-terminal HTH domain HigA	Loss
OG0002687	COG1595	K	DNA-directed RNA polymerase specialized sigma subunit, sigma24 family RpoE RNA polymerase 2Q1Z	Loss
OG0002688	COG4694	J	Wobble nucleotide-excising tRNase RloC 18681940	Loss
OG0002689	COG0420	L	DNA repair exonuclease SbcCD nuclease subunit SbcD 6S85	Loss
OG0002697	\	\	/	Loss
OG0002698	\	\	/	Loss
OG0002699	COG0515	T	Serine/threonine protein kinase SPS1 6G4J	Loss
OG0002700	\	\	/	Loss
OG0002701	COG3636	X	Uncharacterized Zn-binding protein, DUF971 domain PA5055 3LUU	Loss
OG0002702	COG3657	V	Putative component of the toxin-antitoxin plasmid stabilization module	Loss
OG0002703	\	\	/	Loss
OG0002704	\	\	/	Loss
OG0002705	\	\	/	Loss
OG0002706	COG3505	U	Type IV secretory pathway, VirD4 component, TraG/TraD family ATPase VirD41GL6	Loss
OG0002707	\	\	/	Loss
OG0002708	\	\	/	Loss
OG0002709	\	\	/	Loss
OG0002710	\	\	/	Loss
OG0002712	COG3547	X	Transposase	Loss
OG0002714	COG2801	X	Transposase InsO and inactivated derivatives Tra5	Loss
OG0002716	COG3093	V	Plasmid maintenance system antidote protein VapI, contains XRE-type HTH domain VapI4MCT	Loss
OG0002726	\	\	/	Loss
OG0002728	COG4643	X	Uncharacterized domain associated with phage/plasmid primase	Loss
OG0002730	COG2217	P	Cation-transporting P-type ATPase ZntA 4BBJ	Loss
OG0002731	\	\	/	Loss
OG0002732	\	\	/	Loss
OG0002733	COG1487	V	Ribonuclease/mRNA interferase VapC, contains PIN domain VapC 3TND	Loss
OG0002735	\	\	/	Loss
OG0002736	COG0776	L	Bacterial nucleoid DNA-binding protein IHF-alpha HimA 1B8Z	Loss
OG0002738	COG3213	T	Nitric oxide response protein NnrS NnrS 26452555;29934335;31481951	Loss
OG0002739	COG1002	V	Type II restriction/modification system, endonuclease and methylase domains YeeA5HR4	Loss
OG0002740	COG1225	O	Peroxiredoxin Bcp 5IPH	Loss
OG0002741	\	\	/	Loss
OG0002746	COG3378	X	DNA primase, phage- or plasmid-associated	Loss
OG0002747	COG2768	S	Uncharacterized Fe-S cluster protein	Loss
OG0002748	\	\	/	Loss
OG0002750	\	\	/	Loss
OG0002751	COG0553	KL	Superfamily II DNA or RNA helicase, SNF2 family HepA 6UXV	Loss
OG0002752	\	\	/	Loss
OG0002753	\	\	/	Loss
OG0002755	\	\	/	Loss
OG0002756	COG0790	R	TPR repeat TPR 1KLX	Loss
OG0002768	\	\	/	Loss
OG0002774	COG3547	X	Transposase	Loss
OG0002792	COG0338	L	DNA-adenine methylase Dam 4GOL	Loss
OG0002793	\	\	/	Loss
OG0002794	\	\	/	Loss
OG0002795	\	\	/	Loss
OG0002796	\	\	/	Loss
OG0002797	\	\	/	Loss
OG0002798	COG0076	E	Glutamate or tyrosine decarboxylase or a related PLP-dependent protein GadA Pantothenate/CoA biosynthesis 1XEY	Loss
OG0002799	COG2608	P	Copper chaperone CopZ CopZ 1AFI	Loss
OG0002800	COG2608	P	Copper chaperone CopZ CopZ 1AFI	Loss
OG0002801	COG2608	P	Copper chaperone CopZ CopZ 1AFI	Loss
OG0002802	\	\	/	Loss
OG0002803	\	\	/	Loss
OG0002804	\	\	/	Loss
OG0002805	\	\	/	Loss
OG0002806	COG0582	LX	Integrase/recombinase, includes phage integrase FimB	Loss
OG0002808	\	\	/	Loss
OG0002809	\	\	/	Loss
OG0002810	COG3064	M	Membrane protein TolA involved in colicin uptake TolA 1S62	Loss
OG0002811	COG1002	V	Type II restriction/modification system, endonuclease and methylase domains YeeA5HR4	Loss
OG0002812	COG5659	X	SRSO17 transposase Srso17	Loss
OG0002813	COG4930	O	Predicted ATP-dependent Lon-type protease	Loss
OG0002814	COG0419	L	DNA repair exonuclease SbcCD ATPase subunit SbcC 3QKR	Loss
OG0002816	\	\	/	Loss
OG0002817	\	\	/	Loss
OG0002819	COG3838	U	Type IV secretory pathway, VirB2 component (pilin) VirB2	Loss
OG0002820	COG5295	UW	Autotransporter adhesin Hia 2GR7	Loss
OG0002821	\	\	/	Loss
OG0002823	\	\	/	Loss
OG0002824	COG2044	R	Predicted peroxiredoxin, DsrE/DsrF-like family 3MC3	Loss
OG0002828	\	\	/	Loss
OG0002829	\	\	/	Loss
OG0002832	\	\	/	Loss
OG0002833	\	\	/	Loss
OG0002860	\	\	/	Loss
OG0002861	\	\	/	Loss
OG0002862	COG1192	DN	ParA-like ATPase involved in chromosome/plasmid partitioning or cellulose biosynthesisprotein BcsQ ParA 6NOO	Loss
OG0002863	COG1961	L	Site-specific DNA recombinase SpoIVCA/DNA invertase PinE SpoIVCA1GDT	Loss
OG0002871	\	\	/	Loss
OG0002873	\	\	/	Loss
OG0002874	\	\	/	Loss
OG0002876	COG0531	E	Serine transporter YbeC, amino acid:H+ symporter family PotE 3LRB	Loss
OG0002879	\	\	/	Loss
OG0002880	COG3311	KX	DNA-binding transcriptional regulator AlpA AlpA	Loss
OG0002881	COG1151	C	Hydroxylamine reductase (hybrid-cluster protein) Hcp 1E1D	Loss
OG0002883	COG4584	X	Transposase	Loss
OG0002887	COG3436	X	Transposase	Loss
OG0002890	\	\	/	Loss
OG0002891	\	\	/	Loss
OG0002898	\	\	/	Loss
OG0003002	COG2337	V	mRNA-degrading endonuclease MazF, toxin component of the MazEF toxin-antitoxin moduleMazF2MF2	Loss
OG0003007	\	\	/	Loss
OG0003008	COG3587	V	Restriction endonuclease, type III RM system PM0699	Loss
OG0003010	COG3471	S	Predicted secreted (periplasmic) protein	Loss
OG0003014	COG2048	C	Heterodisulfide reductase, subunit B HdrB 5ODC	Loss
OG0003026	COG4453	S	Uncharacterized conserved protein, DUF1778 family 1Y9B	Loss
OG0003027	COG2153	R	Predicted N-acyltransferase, GNAT family ElaA 1XEB	Loss
OG0003033	COG0732	V	Restriction endonuclease S subunit HsdS 1YDX	Loss
OG0003034	COG4096	V	Type I site-specific restriction endonuclease, part of a restriction-modification systemHsdR 21169490 3H1T	Loss
OG0003184	\	\	/	Loss
OG0003186	COG1669	R	Predicted nucleotidyltransferase MJ0435 MJ0435 1WOT	Loss
OG0003188	COG1502	I	Phosphatidylserine/phosphatidylglycerophosphate/cardiolipin synthase Cls Phospholipidbiosynthesis 1BYR	Loss
OG0003189	COG0389	L	Nucleotidyltransferase/DNA polymerase DinP involved in DNA repair DinP16544291 4R8U	Loss
OG0003190	\	\	/	Loss
OG0003191	COG4974	L	Site-specific recombinase XerD XerD 1A0P	Loss
OG0003192	COG3158	P	K+ uptake protein Kup Kup	Loss
OG0003205	\	\	/	Loss
OG0003208	COG1087	M	UDP-glucose 4-epimerase GalE 1A9Y	Loss
OG0003217	COG2189	L	Adenine specific DNA methylase Mod Mod 4ZCF	Loss
OG0003220	COG0509	E	Glycine cleavage system protein H (lipoate-binding) GcvH Glycine cleavage1DXM	Loss
OG0003221	COG2461	R	Uncharacterized conserved protein AF0170, contains SAB, hemerythrin HHE, and PAS domains18675376 2QKP	Loss
OG0003226	\	\	/	Loss
OG0003233	COG1484	L	DNA replication protein DnaC DnaC 2QGZ	Loss
OG0003242	COG0463	M	Glycosyltransferase involved in cell wall bisynthesis WcaA 5MLZ	Loss
OG0003243	COG1112	L	Superfamily I DNA and/or RNA helicase DNA2 2GJK	Loss
OG0003254	\	\	/	Loss
OG0003256	\	\	/	Loss
OG0003273	COG3666	X	Transposase, IS1182 family	Loss
OG0003284	COG0514	L	Superfamily II DNA helicase RecQ RecQ 1OYW	Loss
OG0003285	COG0507	L	ATPase/5’-3’ helicase helicase subunit RecD of the DNA repair enzyme RecBCD (exonuclease V)RecD 29901759;30601118 1W36	Loss
OG0003294	\	\	/	Loss
OG0003304	COG5659	X	SRSO17 transposase Srso17	Loss
OG0003306	COG4584	X	Transposase	Loss
OG0003311	COG3598	L	RecA-family ATPase RepA	Loss
OG0003312	COG1116	P	ABC-type nitrate/sulfonate/bicarbonate transport system, ATPase component TauB	Loss
OG0003313	COG1335	HR	Nicotinamidase-related amidase PncA Pyrimidine degradation 1ILW	Loss
OG0003315	COG4221	C	NADP-dependent 3-hydroxy acid dehydrogenase YdfG YdfG Pyrimidine degradation3P19	Loss
OG0003321	\	\	/	Loss
OG0003322	\	\	/	Loss
OG0003323	COG0695	O	Glutaredoxin GrxC 1AAZ	Loss
OG0003324	COG1018	C	Flavodoxin/ferredoxin--NADP reductase Fpr 3OZU	Loss
OG0003325	COG3945	R	Hemerythrin domain	Loss
OG0003352	COG5606	R	Predicted DNA-binding protein, XRE-type HTH domain	Loss
OG0003355	\	\	/	Loss
OG0003379	\	\	/	Loss
OG0003519	\	\	/	Loss
OG0003520	\	\	/	Loss
OG0003521	COG0021	G	Transketolase TktA Pentose phosphate pathway 1AY0	Loss
OG0003522	COG0583	K	DNA-binding transcriptional regulator, LysR family LysR 2FYI	Loss
OG0003523	COG4584	X	Transposase	Loss
OG0003529	COG1566	V	Multidrug resistance efflux pump EmrA EmrA 4TKO	Loss
OG0003530	COG1131	V	ABC-type multidrug transport system, ATPase component CcmA 5DO7	Loss
OG0003531	COG1131	V	ABC-type multidrug transport system, ATPase component CcmA 5DO7	Loss
OG0003532	COG0842	V	ABC-type multidrug transport system, permease component YadH	Loss
OG0003533	COG0842	V	ABC-type multidrug transport system, permease component YadH	Loss
OG0003534	\	\	/	Loss
OG0003535	COG2826	X	Transposase and inactivated derivatives, IS30 family Tra8	Loss
OG0003536	COG3604	KT	FhlA-type transcriptional regulator, contains GAF, AAA-type ATPase, and DNA-binding Fis domains FhlA	Loss
OG0003537	COG4584	X	Transposase	Loss
OG0003539	\	\	/	Loss
OG0003541	COG2808	T	Predicted FMN-binding regulatory protein PaiB PaiB 2OL5	Loss
OG0003542	\	\	/	Loss
OG0003543	\	\	/	Loss
OG0003544	\	\	/	Loss
OG0003545	\	\	/	Loss
OG0003546	\	\	/	Loss
OG0003547	COG2932	X	Phage repressor protein C, contains Cro/C1-type HTH and peptisase s24 domains	Loss
OG0003549	\	\	/	Loss
OG0003552	COG3564	S	Uncharacterized conserved protein, DUF779 family	Loss
OG0003553	COG1012	I	Acyl-CoA reductase or other NAD-dependent aldehyde dehydrogenase AdhE Proline degradation 1A4S	Loss
OG0003554	COG3284	K	Transcriptional regulator DhaR of acetoin/glycerol metabolism AcoR4LRX	Loss
OG0003555	COG1216	G	Glycosyltransferase, GT2 family WcaE 2Z86	Loss
OG0003560	COG2814	G	Predicted arabinose efflux permease AraJ, MFS family AraJ 4LDS	Loss
OG0003572	COG0600	P	ABC-type nitrate/sulfonate/bicarbonate transport system, permease component TauC	Loss
OG0003573	COG0154	J	Asp-tRNAAsn/Glu-tRNAGln amidotransferase A subunit or related amidase GatA Aminoacyl-tRNA synthetases 3H0L	Loss
OG0003577	COG4643	X	Uncharacterized domain associated with phage/plasmid primase	Loss
OG0003578	\	\	/	Loss
OG0003585	\	\	/	Loss
OG0003586	\	\	/	Loss
OG0003588	COG0675	X	Transposase InsQ	Loss
OG0003591	COG0671	I	Membrane-associated phospholipid phosphatase PgpB Phospholipid biosynthesis1D2T	Loss
OG0003592	COG1596	M	Periplasmic protein Wza involved in polysaccharide export, contains SLBB domain of thebeta-grasp fold Wza 17250770 2J58	Loss
OG0003593	COG3206	M	Exopolysaccharide export protein/domain GumC/Wzc1 GumC 15003255;23089617	Loss
OG0003594	COG4464	T	Tyrosine-protein phosphatase YwqE YwqE 3QY6	Loss
OG0003595	COG2244	M	Membrane protein involved in the export of O-antigen and teichoic acid RfbX	Loss
OG0003601	\	\	/	Loss
OG0003603	\	\	/	Loss
OG0003610	COG3439	S	Uncharacterized conserved protein, DUF302 family 1J3M	Loss
OG0003611	COG0695	O	Glutaredoxin GrxC 1AAZ	Loss
OG0003612	\	\	/	Loss
OG0003614	COG2856	O	Zn-dependent peptidase ImmA, M78 family ImmA 3DTE	Loss
OG0003616	\	\	/	Loss
OG0003618	COG1484	L	DNA replication protein DnaC DnaC 2QGZ	Loss
OG0003620	\	\	/	Loss
OG0003651	COG1881	R	Uncharacterized conserved protein, phosphatidylethanolamine-binding protein (PEBP) familyPEBP 1A44	Loss
OG0003658	COG3701	U	Type IV secretory pathway, TrbF component TrbF	Loss
OG0003713	\	\	/	Loss
OG0003714	COG4309	R	SirA-like two-layered alpha/beta sandwich domain, DUF2249 family	Loss
OG0003715	COG2128	P	Alkylhydroperoxidase family enzyme, contains CxxC motif YciW 1GU9	Loss
OG0003716	\	\	/	Loss
OG0003717	\	\	/	Loss
OG0003718	COG1196	D	Chromosome segregation ATPase Smc Smc 5XG3	Loss
OG0003719	\	\	/	Loss
OG0003720	COG3746	P	Phosphate-selective porin OprP 2O4V	Loss
OG0003721	\	\	/	Loss
OG0003769	\	\	/	Loss
OG0003773	COG1538	M	Outer membrane protein TolC TolC 1EK9	Loss
OG0003777	\	\	/	Loss
OG0003796	COG1995	H	4-hydroxy-L-threonine phosphate dehydrogenase PdxA PdxA Pyridoxal phosphate biosynthesis 1PS6	Loss
OG0003840	COG1961	L	Site-specific DNA recombinase SpoIVCA/DNA invertase PinE SpoIVCA1GDT	Loss
OG0003853	COG3311	KX	DNA-binding transcriptional regulator AlpA AlpA	Loss
OG0003854	\	\	/	Loss
OG0003855	\	\	/	Loss
OG0003856	\	\	/	Loss
OG0003857	COG2114	T	Adenylate cyclase, class 3 AcyC 1AB8	Loss
OG0003863	\	\	/	Loss
OG0003864	\	\	/	Loss
OG0003865	COG4420	S	Uncharacterized membrane protein	Loss
OG0003866	\	\	/	Loss
OG0003867	\	\	/	Loss
OG0003868	\	\	/	Loss
OG0003869	\	\	/	Loss
OG0003887	\	\	/	Loss
OG0003888	\	\	/	Loss
OG0003893	COG0135	E	Phosphoribosylanthranilate isomerase TrpF Aromatic amino acid biosynthesis1DL3	Loss
OG0003894	COG0568	K	DNA-directed RNA polymerase, sigma subunit (sigma70/sigma32) RpoD RNA polymerase1SIG	Loss
OG0003896	COG3756/COG5529	S/X	Uncharacterized conserved protein YdaU, DUF1376 family YdaU/Phage-encoded DNA-binding protein ECs1768, contains HTH and DnaT DNA-binding domainsECs1768	Loss
OG0003897	COG0270	L	DNA-cytosine methylase Dcm 3LX6	Loss
OG0003903	COG2227	H	2-polyprenyl-3-methyl-5-hydroxy-6-metoxy-1,4-benzoquinol methylase UbiG Ubiquinone biosynthesis 1BHJ	Loss
OG0003904	COG0438	M	Glycosyltransferase involved in cell wall bisynthesis RfaB 2IV7	Loss
OG0003905	COG0110	R	Acetyltransferase, isoleucine patch superfamily WbbJ	Loss
OG0003906	COG0451	M	Nucleoside-diphosphate-sugar epimerase WcaG 2X4G	Loss
OG0003912	COG3385	X	IS4 transposase InsG InsG	Loss
OG0003915	COG1943	X	REP element-mobilizing transposase RayT RAYT 4ER8	Loss
OG0003916	\	\	/	Loss
OG0003917	\	\	/	Loss
OG0003918	\	\	/	Loss
OG0003919	COG2948	U	Type IV secretory pathway, VirB10 component VirB10 2BHV	Loss
OG0003920	\	\	/	Loss
OG0003921	\	\	/	Loss
OG0003922	COG4974	L	Site-specific recombinase XerD XerD 1A0P	Loss
OG0003925	COG3547	X	Transposase	Loss
OG0003927	\	\	/	Loss
OG0003928	\	\	/	Loss
OG0003929	\	\	/	Loss
OG0003930	\	\	/	Loss
OG0003931	COG1475	D	Chromosome segregation protein Spo0J, contains ParB-like nuclease domain Spo0J1R71	Loss
OG0003932	\	\	/	Loss
OG0003933	\	\	/	Loss
OG0003934	\	\	/	Loss
OG0003935	\	\	/	Loss
OG0003936	\	\	/	Loss
OG0003937	\	\	/	Loss
OG0003938	\	\	/	Loss
OG0003939	\	\	/	Loss
OG0003940	\	\	/	Loss
OG0003941	\	\	/	Loss
OG0003942	\	\	/	Loss
OG0003943	COG4643	X	Uncharacterized domain associated with phage/plasmid primase	Loss
OG0003944	\	\	/	Loss
OG0003945	\	\	/	Loss
OG0003946	\	\	/	Loss
OG0003947	\	\	/	Loss
OG0003948	\	\	/	Loss
OG0003949	\	\	/	Loss
OG0003950	\	\	/	Loss
OG0003953	COG3654	X	Prophage maintenance system killer protein Doc	Loss
OG0003958	\	\	/	Loss
OG0003959	\	\	/	Loss
OG0003960	COG2148	M	Sugar transferase involved in LPS biosynthesis (colanic, teichoic acid) WcaJ5W7L	Loss
OG0003962	COG1637	L	Endonuclease NucS, RecB family NucS 2VLD	Loss
OG0003963	COG3505	U	Type IV secretory pathway, VirD4 component, TraG/TraD family ATPase VirD41GL6	Loss
OG0003964	\	\	/	Loss
OG0003965	COG5474	C	NAD(P)H dehydrogenase cyanobacteria/chloroplast-specific assembly factor CRR6 CRR623725563	Loss
OG0003967	\	\	/	Loss
OG0003969	COG2814	G	Predicted arabinose efflux permease AraJ, MFS family AraJ 4LDS	Loss
OG0004017	\	\	/	Loss
OG0004029	COG3344	X	Retron-type reverse transcriptase YkfC	Loss
OG0004032	\	\	/	Loss
OG0004037	\	\	/	Loss
OG0004048	COG0525	J	Valyl-tRNA synthetase ValS Aminoacyl-tRNA synthetases 1GAX	Loss
Gene gain and loss events at node 3 (Gain: 10, Loss: 296).
Gene family	COG	COG category	Putative function	Gain or Loss
OG0003206	COG1216	G	Glycosyltransferase, GT2 family WcaE 2Z86	Gain
OG0003210	COG0650	C	Formate hydrogenlyase subunit HyfC HyfC 6CFW	Gain
OG0003211	COG0651	CP	Formate hydrogenlyase subunit 3/Multisubunit Na+/H+ antiporter, MnhD subunit HyfB6CFW	Gain
OG0003212	COG3262	C	Ni,Fe-hydrogenase III component G HycE1	Gain
OG0003213	COG3260	C	Ni,Fe-hydrogenase III small subunit HycG 6CFW	Gain
OG0003225	COG2336	V	Antitoxin component MazE of the MazEF toxin-antitoxin module MazE1MVF	Gain
OG0003307	COG4237	C	Hydrogenase-4 membrane subunit HyfE HyfE	Gain
OG0003308	COG0651	CP	Formate hydrogenlyase subunit 3/Multisubunit Na+/H+ antiporter, MnhD subunit HyfB6CFW	Gain
OG0003318	COG1002	V	Type II restriction/modification system, endonuclease and methylase domains YeeA5HR4	Gain
OG0003568	COG0835	T	Chemotaxis signal transduction protein CheW CheW 2QDL	Gain
OG0000460	COG0776	L	Bacterial nucleoid DNA-binding protein IHF-alpha HimA 1B8Z	Loss
OG0000461	COG3659	M	Carbohydrate-selective porin OprB OprB 4GEY	Loss
OG0002336	COG5314	X	Conjugal transfer/entry exclusion protein	Loss
OG0002543	COG1285	P	Magnesium uptake protein YhiD/SapB, involved in acid resistance SapB 19798051	Loss
OG0002566	COG0236	I	Acyl carrier protein AcpP Fatty acid biosynthesis 1ACP	Loss
OG0002609	COG0550	L	DNA topoisomerase IA TopA 1CY0	Loss
OG0002610	COG1814	P	Predicted Fe2+/Mn2+ transporter, VIT1/CCC1 family Ccc1 6IU3	Loss
OG0002614	COG3548	S	Uncharacterized membrane protein 5VRE	Loss
OG0002615	COG0451	M	Nucleoside-diphosphate-sugar epimerase WcaG 2X4G	Loss
OG0002616	COG2227	H	2-polyprenyl-3-methyl-5-hydroxy-6-metoxy-1,4-benzoquinol methylase UbiG Ubiquinone biosynthesis 1BHJ	Loss
OG0002711	COG1192	DN	ParA-like ATPase involved in chromosome/plasmid partitioning or cellulose biosynthesisprotein BcsQ ParA 6NOO	Loss
OG0002715	COG4643	X	Uncharacterized domain associated with phage/plasmid primase	Loss
OG0002718	COG1061	KL	Superfamily II DNA or RNA helicase SSL2 6JDE	Loss
OG0002769	COG4643	X	Uncharacterized domain associated with phage/plasmid primase	Loss
OG0002770	\	\	/	Loss
OG0002771	\	\	/	Loss
OG0002772	\	\	/	Loss
OG0002773	COG3846	U	Type IV secretory pathway, TrbL components TrbL	Loss
OG0002775	\	\	/	Loss
OG0002777	COG2826	X	Transposase and inactivated derivatives, IS30 family Tra8	Loss
OG0002778	\	\	/	Loss
OG0002784	COG0586	M	Membrane integrity protein DedA, putative transporter, DedA/Tvp38 family DedA24312110;25917916	Loss
OG0002785	\	\	/	Loss
OG0002791	COG3328	X	Transposase (or an inactivated derivative) IS285	Loss
OG0002840	\	\	/	Loss
OG0002849	COG1396	K	Transcriptional regulator, contains XRE-family HTH domain HipB1ADR	Loss
OG0002858	\	\	/	Loss
OG0002975	\	\	/	Loss
OG0002977	\	\	/	Loss
OG0002980	COG0501	O	Zn-dependent protease with chaperone function HtpX 2YPT	Loss
OG0002981	\	\	/	Loss
OG0002982	COG0507	L	ATPase/5’-3’ helicase helicase subunit RecD of the DNA repair enzyme RecBCD (exonuclease V)RecD 29901759;30601118 1W36	Loss
OG0002983	COG1502	I	Phosphatidylserine/phosphatidylglycerophosphate/cardiolipin synthase Cls Phospholipidbiosynthesis 1BYR	Loss
OG0003187	COG0675	X	Transposase InsQ	Loss
OG0003193	COG1914	P	Mn2+ or Fe2+ transporter, NRAMP family MntH 5KTE	Loss
OG0003280	COG5007	T	Acid stress protein IbaG/YrbA, BolA-like family IbaG 22534295 1NY8	Loss
OG0003281	COG0457	R	Tetratricopeptide (TPR) repeat TPR 3AS4	Loss
OG0003282	\	\	/	Loss
OG0003283	COG3620	K	Predicted transcriptional regulator, contains an XRE-type HTH domain (archaeal memberscontain CBS pair) AF2118	Loss
OG0003286	\	\	/	Loss
OG0003386	COG3696	P	Cu/Ag efflux pump CusA CusA 3K07	Loss
OG0003389	\	\	/	Loss
OG0003390	\	\	/	Loss
OG0003391	\	\	/	Loss
OG0003392	COG0790	R	TPR repeat TPR 1KLX	Loss
OG0003393	\	\	/	Loss
OG0003394	\	\	/	Loss
OG0003395	\	\	/	Loss
OG0003396	\	\	/	Loss
OG0003397	COG0210	L	Superfamily I DNA or RNA helicase UvrD 6PPR	Loss
OG0003398	\	\	/	Loss
OG0003399	\	\	/	Loss
OG0003400	\	\	/	Loss
OG0003401	COG0551	L	DNA topoisomerase I, ssDNA-binding Zn-finger and Zn-ribbon domains YrdD1YUA	Loss
OG0003402	\	\	/	Loss
OG0003403	\	\	/	Loss
OG0003404	\	\	/	Loss
OG0003405	\	\	/	Loss
OG0003406	\	\	/	Loss
OG0003407	COG2336	V	Antitoxin component MazE of the MazEF toxin-antitoxin module MazE1MVF	Loss
OG0003408	\	\	/	Loss
OG0003409	\	\	/	Loss
OG0003410	\	\	/	Loss
OG0003411	\	\	/	Loss
OG0003412	\	\	/	Loss
OG0003413	COG4959	OU	Type IV secretory pathway, protease TraF TraF 1B12	Loss
OG0003414	\	\	/	Loss
OG0003415	COG3451	U	Type IV secretory pathway, VirB4 component VirB4	Loss
OG0003416	COG1651	O	Protein thiol-disulfide isomerase DsbC DsbG 2HI7	Loss
OG0003417	COG2804	NUW	Type II secretory pathway ATPase GspE/PulE or T4P pilus assembly pathway ATPase PilBPulE4KSR	Loss
OG0003418	COG1651	O	Protein thiol-disulfide isomerase DsbC DsbG 2HI7	Loss
OG0003419	\	\	/	Loss
OG0003420	COG3087	D	Cell division protein FtsN FtsN 1UTA	Loss
OG0003421	\	\	/	Loss
OG0003422	\	\	/	Loss
OG0003423	\	\	/	Loss
OG0003424	\	\	/	Loss
OG0003425	COG1651	O	Protein thiol-disulfide isomerase DsbC DsbG 2HI7	Loss
OG0003426	\	\	/	Loss
OG0003427	COG4678	MX	Muramidase (phage lambda lysozyme)	Loss
OG0003428	\	\	/	Loss
OG0003429	COG0526	O	Thiol-disulfide isomerase or thioredoxin TrxA 1XFL	Loss
OG0003430	\	\	/	Loss
OG0003431	\	\	/	Loss
OG0003432	\	\	/	Loss
OG0003433	\	\	/	Loss
OG0003434	\	\	/	Loss
OG0003435	COG1199	L	Rad3-related DNA helicase DinG DinG 5H8W	Loss
OG0003436	COG1994	O	Zn-dependent protease (includes sporulation protein SpoIVFB) SpoIVFB3B4R	Loss
OG0003437	COG1752	R	Predicted acylesterase/phospholipase RssA, containd patatin domain RssA5FQU	Loss
OG0003438	\	\	/	Loss
OG0003439	\	\	/	Loss
OG0003440	COG0675	X	Transposase InsQ	Loss
OG0003441	COG1651	O	Protein thiol-disulfide isomerase DsbC DsbG 2HI7	Loss
OG0003442	\	\	/	Loss
OG0003443	\	\	/	Loss
OG0003444	\	\	/	Loss
OG0003445	COG0727	R	Uncharacterized protein YkgJ, contains CxxCxxCC motif YkgJ	Loss
OG0003446	\	\	/	Loss
OG0003447	\	\	/	Loss
OG0003448	\	\	/	Loss
OG0003449	\	\	/	Loss
OG0003450	\	\	/	Loss
OG0003451	\	\	/	Loss
OG0003452	\	\	/	Loss
OG0003453	COG4456	S	Virulence-associated protein VagC (function unknown) VagC	Loss
OG0003454	\	\	/	Loss
OG0003455	\	\	/	Loss
OG0003456	\	\	/	Loss
OG0003457	\	\	/	Loss
OG0003458	COG4474	X	Uncharacterized SPBc2 prophage-derived protein YoqJ YoqJ 2NX2	Loss
OG0003459	\	\	/	Loss
OG0003460	\	\	/	Loss
OG0003461	\	\	/	Loss
OG0003462	COG1196	D	Chromosome segregation ATPase Smc Smc 5XG3	Loss
OG0003463	COG0420	L	DNA repair exonuclease SbcCD nuclease subunit SbcD 6S85	Loss
OG0003464	\	\	/	Loss
OG0003465	\	\	/	Loss
OG0003466	\	\	/	Loss
OG0003467	\	\	/	Loss
OG0003468	\	\	/	Loss
OG0003469	\	\	/	Loss
OG0003470	\	\	/	Loss
OG0003471	COG1734	K	RNA polymerase-binding transcription factor DksA DksA 1TJL	Loss
OG0003472	\	\	/	Loss
OG0003473	\	\	/	Loss
OG0003474	\	\	/	Loss
OG0003475	\	\	/	Loss
OG0003476	\	\	/	Loss
OG0003477	\	\	/	Loss
OG0003478	COG3505	U	Type IV secretory pathway, VirD4 component, TraG/TraD family ATPase VirD41GL6	Loss
OG0003479	\	\	/	Loss
OG0003480	\	\	/	Loss
OG0003481	\	\	/	Loss
OG0003482	\	\	/	Loss
OG0003483	\	\	/	Loss
OG0003484	\	\	/	Loss
OG0003485	\	\	/	Loss
OG0003486	COG0550	L	DNA topoisomerase IA TopA 1CY0	Loss
OG0003487	COG0629	L	Single-stranded DNA-binding protein Ssb 1EQQ	Loss
OG0003488	\	\	/	Loss
OG0003489	\	\	/	Loss
OG0003490	\	\	/	Loss
OG0003491	\	\	/	Loss
OG0003492	\	\	/	Loss
OG0003493	\	\	/	Loss
OG0003494	\	\	/	Loss
OG0003495	\	\	/	Loss
OG0003496	\	\	/	Loss
OG0003497	\	\	/	Loss
OG0003498	\	\	/	Loss
OG0003499	\	\	/	Loss
OG0003500	COG5377	X	Phage-related protein, predicted endonuclease	Loss
OG0003501	\	\	/	Loss
OG0003502	\	\	/	Loss
OG0003503	\	\	/	Loss
OG0003504	COG4547	H	Cobalamin biosynthesis cobaltochelatase CobT subunit CobT2 Cobalamine/B12 biosynthesis	Loss
OG0003505	COG2378	K	Predicted DNA-binding transcriptional regulator YobV, contains HTH and WYL domainsYobV	Loss
OG0003506	COG2204	T	DNA-binding transcriptional response regulator, NtrC family, contains REC, AAA-type ATPase, and a Fis-type DNA-binding domains AtoC 1ZY2	Loss
OG0003507	COG0714	R	MoxR-like ATPase MoxR Cobalamine/B12 biosynthesis 2R44	Loss
OG0003508	\	\	/	Loss
OG0003509	\	\	/	Loss
OG0003510	\	\	/	Loss
OG0003511	\	\	/	Loss
OG0003512	\	\	/	Loss
OG0003513	COG0393	S	Uncharacterized pentameric protein YbjQ, UPF0145 family YbjQ 239350511VR4	Loss
OG0003514	\	\	/	Loss
OG0003515	COG1077	DZ	Cell shape-determining ATPase MreB, actin-like superfamily MreB1JCE	Loss
OG0003516	\	\	/	Loss
OG0003517	\	\	/	Loss
OG0003518	\	\	/	Loss
OG0003524	COG0393	S	Uncharacterized pentameric protein YbjQ, UPF0145 family YbjQ 239350511VR4	Loss
OG0003525	COG3393	R	Predicted acetyltransferase, GNAT family	Loss
OG0003526	\	\	/	Loss
OG0003528	COG4771	P	Outer membrane receptor for ferrienterochelin and colicins FepA 164689982HDF	Loss
OG0003661	COG0640	K	DNA-binding transcriptional regulator, ArsR family ArsR 3F6V	Loss
OG0003665	COG0666	T	Ankyrin repeat ANKYR 6AUN	Loss
OG0003666	\	\	/	Loss
OG0003667	\	\	/	Loss
OG0003668	\	\	/	Loss
OG0003669	COG1403	V	5-methylcytosine-specific restriction endonuclease McrA McrA	Loss
OG0003670	\	\	/	Loss
OG0003672	\	\	/	Loss
OG0003673	\	\	/	Loss
OG0003674	\	\	/	Loss
OG0003677	\	\	/	Loss
OG0003678	COG1943	X	REP element-mobilizing transposase RayT RAYT 4ER8	Loss
OG0003679	\	\	/	Loss
OG0003680	\	\	/	Loss
OG0003681	\	\	/	Loss
OG0003682	COG2002	KV	Bifunctional DNA-binding transcriptional regulator of stationary/sporulation/toxin gene expression and antitoxin component of the YhaV-PrlF toxin-antitoxin module AbrB 2RO5	Loss
OG0003683	\	\	/	Loss
OG0003684	\	\	/	Loss
OG0003685	\	\	/	Loss
OG0003686	\	\	/	Loss
OG0003687	COG0629	L	Single-stranded DNA-binding protein Ssb 1EQQ	Loss
OG0003688	COG0270	L	DNA-cytosine methylase Dcm 3LX6	Loss
OG0003689	COG2002	KV	Bifunctional DNA-binding transcriptional regulator of stationary/sporulation/toxin gene expression and antitoxin component of the YhaV-PrlF toxin-antitoxin module AbrB 2RO5	Loss
OG0003690	COG5611	R	Predicted nucleic-acid-binding protein, contains PIN domain	Loss
OG0003691	\	\	/	Loss
OG0003692	\	\	/	Loss
OG0003693	\	\	/	Loss
OG0003694	\	\	/	Loss
OG0003695	COG2929	S	Uncharacterized conserved protein, DUF497 family 3U97	Loss
OG0003696	\	\	/	Loss
OG0003699	\	\	/	Loss
OG0003700	\	\	/	Loss
OG0003701	COG4889	R	Predicted helicase 5FFJ	Loss
OG0003702	\	\	/	Loss
OG0003703	\	\	/	Loss
OG0003704	\	\	/	Loss
OG0003705	\	\	/	Loss
OG0003706	\	\	/	Loss
OG0003707	COG0464	MDT	AAA+-type ATPase, SpoVK/Ycf46/Vps4 family SpoVK 3SYL	Loss
OG0003708	COG1397	O	ADP-ribosylglycohydrolase DraG 1T5J	Loss
OG0003709	\	\	/	Loss
OG0003710	\	\	/	Loss
OG0003711	\	\	/	Loss
OG0003712	COG2856	O	Zn-dependent peptidase ImmA, M78 family ImmA 3DTE	Loss
OG0003722	\	\	/	Loss
OG0003723	COG0776	L	Bacterial nucleoid DNA-binding protein IHF-alpha HimA 1B8Z	Loss
OG0003724	\	\	/	Loss
OG0003725	\	\	/	Loss
OG0003726	COG4454	R	Uncharacterized copper-binding protein, cupredoxin-like subfamily	Loss
OG0003727	\	\	/	Loss
OG0003728	COG0776	L	Bacterial nucleoid DNA-binding protein IHF-alpha HimA 1B8Z	Loss
OG0003729	\	\	/	Loss
OG0003730	\	\	/	Loss
OG0003731	\	\	/	Loss
OG0003732	\	\	/	Loss
OG0003733	\	\	/	Loss
OG0003734	COG1511	S	Uncharacterized membrane protein YhgE, phage infection protein (PIP) family YhgE	Loss
OG0003735	\	\	/	Loss
OG0003736	\	\	/	Loss
OG0003737	\	\	/	Loss
OG0003738	\	\	/	Loss
OG0003739	COG3296	R	Uncharacterized Tic20-related protein, DUF4870 domain Tic20a 9817756;20100520	Loss
OG0003740	\	\	/	Loss
OG0003741	COG4643	X	Uncharacterized domain associated with phage/plasmid primase	Loss
OG0003742	\	\	/	Loss
OG0003743	\	\	/	Loss
OG0003744	\	\	/	Loss
OG0003745	\	\	/	Loss
OG0003746	\	\	/	Loss
OG0003747	\	\	/	Loss
OG0003748	\	\	/	Loss
OG0003749	\	\	/	Loss
OG0003750	\	\	/	Loss
OG0003751	\	\	/	Loss
OG0003752	COG0210	L	Superfamily I DNA or RNA helicase UvrD 6PPR	Loss
OG0003753	\	\	/	Loss
OG0003754	\	\	/	Loss
OG0003755	COG2852	L	Very-short-patch-repair endonuclease YcjD 3HRL	Loss
OG0003756	\	\	/	Loss
OG0003757	\	\	/	Loss
OG0003758	\	\	/	Loss
OG0003759	\	\	/	Loss
OG0003760	\	\	/	Loss
OG0003761	\	\	/	Loss
OG0003762	\	\	/	Loss
OG0003763	\	\	/	Loss
OG0003764	COG1974	KT	SOS-response transcriptional repressor LexA (RecA-mediated autopeptidase) LexA1AY9	Loss
OG0003765	\	\	/	Loss
OG0003766	COG2808	T	Predicted FMN-binding regulatory protein PaiB PaiB 2OL5	Loss
OG0003771	COG3696	P	Cu/Ag efflux pump CusA CusA 3K07	Loss
OG0003774	COG3514	S	Uncharacterized conserved protein, DUF4415 family	Loss
OG0003808	COG2452	X	Predicted site-specific integrase-resolvase 3ILX	Loss
OG0003809	COG3462	S	Uncharacterized protein, contains short C-terminal (SHOCT) domain TM0315	Loss
OG0003810	\	\	/	Loss
OG0003811	\	\	/	Loss
OG0003812	COG4339	R	Predicted metal-dependent phosphohydrolase, HD superfamily	Loss
OG0003813	\	\	/	Loss
OG0003814	\	\	/	Loss
OG0003815	\	\	/	Loss
OG0003816	\	\	/	Loss
OG0003817	\	\	/	Loss
OG0003818	\	\	/	Loss
OG0003819	\	\	/	Loss
OG0003820	\	\	/	Loss
OG0003821	\	\	/	Loss
OG0003824	\	\	/	Loss
OG0003825	\	\	/	Loss
OG0003826	\	\	/	Loss
OG0003827	\	\	/	Loss
OG0003828	\	\	/	Loss
OG0003829	\	\	/	Loss
OG0003830	\	\	/	Loss
OG0003831	\	\	/	Loss
OG0003832	COG2337	V	mRNA-degrading endonuclease MazF, toxin component of the MazEF toxin-antitoxin moduleMazF2MF2	Loss
OG0003833	COG2940	R	SET domain-containing protein (function unknown) SET 6BX3	Loss
OG0003834	\	\	/	Loss
OG0004021	\	\	/	Loss
OG0004024	\	\	/	Loss
OG0004034	\	\	/	Loss
OG0004238	\	\	/	Loss
OG0004339	COG0841	V	Multidrug efflux pump subunit AcrB AcrB 1IWG	Loss
Gene gain and loss events at node 2 (Gain: 25, Loss: 455).
Gene family	COG	COG category	Putative function	Gain or Loss
OG0003551	COG3754	M	Lipopolysaccharide biosynthesis protein RgpF	Gain
OG0003776	COG2801	X	Transposase InsO and inactivated derivatives Tra5	Gain
OG0003779	\	\	/	Gain
OG0003780	\	\	/	Gain
OG0003781	\	\	/	Gain
OG0003782	\	\	/	Gain
OG0003783	COG1502	I	Phosphatidylserine/phosphatidylglycerophosphate/cardiolipin synthase Cls Phospholipidbiosynthesis 1BYR	Gain
OG0003784	COG0326	O	Molecular chaperone, HSP90 family HtpG 30150682 1Y4S	Gain
OG0003785	COG0553	KL	Superfamily II DNA or RNA helicase, SNF2 family HepA 6UXV	Gain
OG0003787	COG2814	G	Predicted arabinose efflux permease AraJ, MFS family AraJ 4LDS	Gain
OG0003789	\	\	/	Gain
OG0003790	COG2002	KV	Bifunctional DNA-binding transcriptional regulator of stationary/sporulation/toxin gene expression and antitoxin component of the YhaV-PrlF toxin-antitoxin module AbrB 2RO5	Gain
OG0003791	\	\	/	Gain
OG0003792	COG3514	S	Uncharacterized conserved protein, DUF4415 family	Gain
OG0003793	COG4118	V	Antitoxin component of toxin-antitoxin stability system, DNA-binding transcriptional repressor Phd 3DBO	Gain
OG0003794	COG0438	M	Glycosyltransferase involved in cell wall bisynthesis RfaB 2IV7	Gain
OG0003795	\	\	/	Gain
OG0003797	COG3551	S	Uncharacterized conserved protein	Gain
OG0003798	COG1898	M	dTDP-4-dehydrorhamnose 3,5-epimerase or related enzyme RfbC 1DZR	Gain
OG0003799	COG1209	M	dTDP-glucose pyrophosphorylase RmlA1 1FXO	Gain
OG0003800	COG1088	M	dTDP-D-glucose 4,6-dehydratase RfbB 1G1A	Gain
OG0003801	COG1088	M	dTDP-D-glucose 4,6-dehydratase RfbB 1G1A	Gain
OG0003805	\	\	/	Gain
OG0003806	\	\	/	Gain
OG0004042	COG0151	F	Phosphoribosylamine-glycine ligase PurD Purine biosynthesis 1GSO	Gain
OG0000000	COG3464	X	Transposase	Loss
OG0000005	COG3328	X	Transposase (or an inactivated derivative) IS285	Loss
OG0000008	COG5433	X	Predicted transposase YbfD/YdcC associated with H repeats YhhI	Loss
OG0000032	COG5433	X	Predicted transposase YbfD/YdcC associated with H repeats YhhI	Loss
OG0000053	COG4974	L	Site-specific recombinase XerD XerD 1A0P	Loss
OG0000069	COG4974	L	Site-specific recombinase XerD XerD 1A0P	Loss
OG0000150	COG0388	C	Omega-amidase YafV/Nit2, hydrolyzes alpha-ketoglutaramate Nit2 28373563	Loss
OG0000164	COG5278	T	Extracytoplasmic sensor domain CHASE3 (specificity unknown) CHASE33VA9	Loss
OG0000194	COG0338	L	DNA-adenine methylase Dam 4GOL	Loss
OG0000199	\	\	/	Loss
OG0000285	COG3547	X	Transposase	Loss
OG0000323	COG0438	M	Glycosyltransferase involved in cell wall bisynthesis RfaB 2IV7	Loss
OG0000371	\	\	/	Loss
OG0001136	COG1914	P	Mn2+ or Fe2+ transporter, NRAMP family MntH 5KTE	Loss
OG0002267	\	\	/	Loss
OG0002268	COG0210	L	Superfamily I DNA or RNA helicase UvrD 6PPR	Loss
OG0002270	COG2801	X	Transposase InsO and inactivated derivatives Tra5	Loss
OG0002271	COG1846	K	DNA-binding transcriptional regulator, MarR family MarR 1JGS	Loss
OG0002272	COG3369	S	Uncharacterized conserved protein, contains Zn-finger domain of CDGSH type2QD0	Loss
OG0002273	COG2353	R	Polyisoprenoid-binding periplasmic protein YceI YceI 15741337;202363161WUB	Loss
OG0002274	\	\	/	Loss
OG0002275	COG4584	X	Transposase	Loss
OG0002277	COG3617	X	Prophage antirepressor	Loss
OG0002278	\	\	/	Loss
OG0002279	COG4227	L	Antirestriction protein ArdC ArdC 10686096	Loss
OG0002527	COG3039	X	Transposase and inactivated derivatives, IS5 family IS5	Loss
OG0002529	COG2826	X	Transposase and inactivated derivatives, IS30 family Tra8	Loss
OG0002530	COG2271	G	Sugar phosphate permease UhpC 1PW4	Loss
OG0002531	COG2514	Q	Catechol-2,3-dioxygenase CatE	Loss
OG0002533	COG1409	T	3',5'-cyclic AMP phosphodiesterase CpdA CpdA 2ZO9	Loss
OG0002534	COG1538	M	Outer membrane protein TolC TolC 1EK9	Loss
OG0002536	COG1629	P	Outer membrane receptor protein, Fe transport CirA 1BY3	Loss
OG0002551	COG0364	G	Glucose-6-phosphate 1-dehydrogenase Zwf Pentose phosphate pathway 189509995B7W	Loss
OG0002552	COG0038	P	H+/Cl- antiporter ClcA ClcA 1KPK	Loss
OG0002553	COG1252	C	NADH dehydrogenase, FAD-containing subunit Ndh 5NA4	Loss
OG0002554	\	\	/	Loss
OG0002555	COG0789	K	DNA-binding transcriptional regulator, MerR family SoxR 2VZ4	Loss
OG0002556	COG0474	P	Magnesium-transporting ATPase (P-type) MgtA 1IWO	Loss
OG0002559	COG3645	X	Phage antirepressor protein YoqD, KilAC domain KilAC	Loss
OG0002560	\	\	/	Loss
OG0002563	COG0639	T	Diadenosine tetraphosphatase ApaH/serine/threonine protein phosphatase, PP2A familyApaH1AUI	Loss
OG0002593	COG1403	V	5-methylcytosine-specific restriction endonuclease McrA McrA	Loss
OG0002595	\	\	/	Loss
OG0002596	\	\	/	Loss
OG0002598	COG0466	O	ATP-dependent Lon protease, bacterial type Lon 6ON2	Loss
OG0002599	COG3547	X	Transposase	Loss
OG0002600	COG0175	EH	3'-phosphoadenosine 5'-phosphosulfate sulfotransferase (PAPS reductase)/FAD synthetaseor related enzyme CysD Cysteine biosynthesis 1ZUN	Loss
OG0002602	\	\	/	Loss
OG0002622	COG0640	K	DNA-binding transcriptional regulator, ArsR family ArsR 3F6V	Loss
OG0002623	COG1538	M	Outer membrane protein TolC TolC 1EK9	Loss
OG0002624	COG0845	MV	Multidrug efflux pump subunit AcrA (membrane-fusion protein) AcrA1T5E	Loss
OG0002625	COG3696	P	Cu/Ag efflux pump CusA CusA 3K07	Loss
OG0002626	COG3009	M	Intermembrane transporter PqiABC lipoprotein subunit PqiC PqiC 277953276OSX	Loss
OG0002627	COG3008	M	Intermembrane transporter PqiABC subunit PqiB PqiB 27795327;288193155UVN	Loss
OG0002628	COG2995	M	Intermembrane transporter PqiABC subunit PqiA PqiA 27795327	Loss
OG0002629	\	\	/	Loss
OG0002630	\	\	/	Loss
OG0002631	COG4226	R	Predicted nuclease of the RNAse H fold, HicB family HicB	Loss
OG0002632	\	\	/	Loss
OG0002633	\	\	/	Loss
OG0002634	COG0847	L	DNA polymerase III, epsilon subunit or related 3'-5' exonuclease DnaQ1J53	Loss
OG0002635	COG0328	L	Ribonuclease HI RnhA 1LAW	Loss
OG0002636	COG4679	X	Phage-related protein	Loss
OG0002638	COG5268	U	Type IV secretory pathway, TrbD component TrbD	Loss
OG0002639	\	\	/	Loss
OG0002640	COG0749	L	DNA polymerase I, 3'-5' exonuclease and polymerase domains PolA1D8Y	Loss
OG0002641	COG1132	V	ABC-type multidrug transport system, ATPase and permease component MdlB2HYD	Loss
OG0002642	COG2153	R	Predicted N-acyltransferase, GNAT family ElaA 1XEB	Loss
OG0002643	COG0747	E	ABC-type transport system, periplasmic component DdpA 3RQT	Loss
OG0002644	COG0444	EP	ABC-type dipeptide/oligopeptide/nickel transport system, ATPase component DppD4FWI	Loss
OG0002645	COG0444	EP	ABC-type dipeptide/oligopeptide/nickel transport system, ATPase component DppD4FWI	Loss
OG0002646	COG1173	EP	ABC-type dipeptide/oligopeptide/nickel transport system, permease component DppC	Loss
OG0002647	COG0601	EP	ABC-type dipeptide/oligopeptide/nickel transport system, permease component DppB	Loss
OG0002648	COG0747	E	ABC-type transport system, periplasmic component DdpA 3RQT	Loss
OG0002649	COG1305	O	Transglutaminase-like enzyme, putative cysteine protease YebA3ISR	Loss
OG0002650	COG1305	O	Transglutaminase-like enzyme, putative cysteine protease YebA3ISR	Loss
OG0002651	COG2095	E	Small neutral amino acid transporter SnatA, MarC family MarC 17954692;12761179	Loss
OG0002652	COG0039	C	Malate/lactate dehydrogenase Mdh TCA cycle 4WLO	Loss
OG0002653	\	\	/	Loss
OG0002654	COG0810	M	Periplasmic protein TonB, links inner and outer membranes TonB1IHR	Loss
OG0002655	COG0811	U	Biopolymer transport protein ExbB/TolQ TolQ 5SV0	Loss
OG0002656	COG0848	U	Biopolymer transport protein ExbD ExbD 2JWK	Loss
OG0002657	COG2044	R	Predicted peroxiredoxin, DsrE/DsrF-like family 3MC3	Loss
OG0002661	COG1768	R	Predicted phosphohydrolase, DR1119 family, metallophosphatase superfamily DR1119	Loss
OG0002677	COG2205	T	K+-sensing histidine kinase KdpD KdpD 2KSF	Loss
OG0002678	COG3666	X	Transposase, IS1182 family	Loss
OG0002681	COG2814	G	Predicted arabinose efflux permease AraJ, MFS family AraJ 4LDS	Loss
OG0002682	COG4680	JV	mRNA-degrading endonuclease (mRNA interferase) HigB, toxic component of the HigAB toxin-antitoxin module HigB 5IFG	Loss
OG0002683	COG5499	V	Antitoxin component HigA of the HigAB toxin-antitoxin module, contains an N-terminal HTH domain HigA	Loss
OG0002687	COG1595	K	DNA-directed RNA polymerase specialized sigma subunit, sigma24 family RpoE RNA polymerase 2Q1Z	Loss
OG0002688	COG4694	J	Wobble nucleotide-excising tRNase RloC 18681940	Loss
OG0002689	COG0420	L	DNA repair exonuclease SbcCD nuclease subunit SbcD 6S85	Loss
OG0002692	COG3504	U	Type IV secretory pathway, VirB9 components VirB9	Loss
OG0002694	COG2814	G	Predicted arabinose efflux permease AraJ, MFS family AraJ 4LDS	Loss
OG0002695	COG1629	P	Outer membrane receptor protein, Fe transport CirA 1BY3	Loss
OG0002697	\	\	/	Loss
OG0002727	\	\	/	Loss
OG0002728	COG4643	X	Uncharacterized domain associated with phage/plasmid primase	Loss
OG0002729	\	\	/	Loss
OG0002730	COG2217	P	Cation-transporting P-type ATPase ZntA 4BBJ	Loss
OG0002731	\	\	/	Loss
OG0002732	\	\	/	Loss
OG0002735	\	\	/	Loss
OG0002736	COG0776	L	Bacterial nucleoid DNA-binding protein IHF-alpha HimA 1B8Z	Loss
OG0002739	COG1002	V	Type II restriction/modification system, endonuclease and methylase domains YeeA5HR4	Loss
OG0002740	COG1225	O	Peroxiredoxin Bcp 5IPH	Loss
OG0002741	\	\	/	Loss
OG0002742	COG0568	K	DNA-directed RNA polymerase, sigma subunit (sigma70/sigma32) RpoD RNA polymerase1SIG	Loss
OG0002743	COG1846	K	DNA-binding transcriptional regulator, MarR family MarR 1JGS	Loss
OG0002744	COG1018	C	Flavodoxin/ferredoxin--NADP reductase Fpr 3OZU	Loss
OG0002745	COG3545	R	Predicted esterase of the alpha/beta hydrolase fold YdeN 151595701UXO	Loss
OG0002746	COG3378	X	DNA primase, phage- or plasmid-associated	Loss
OG0002748	\	\	/	Loss
OG0002749	COG4422	X	Bacteriophage protein gp37	Loss
OG0002750	\	\	/	Loss
OG0002751	COG0553	KL	Superfamily II DNA or RNA helicase, SNF2 family HepA 6UXV	Loss
OG0002752	\	\	/	Loss
OG0002753	\	\	/	Loss
OG0002754	COG0491	R	Glyoxylase or a related metal-dependent hydrolase, beta-lactamase superfamily IIGloB25670698 1QH3	Loss
OG0002756	COG0790	R	TPR repeat TPR 1KLX	Loss
OG0002792	COG0338	L	DNA-adenine methylase Dam 4GOL	Loss
OG0002793	\	\	/	Loss
OG0002794	\	\	/	Loss
OG0002795	\	\	/	Loss
OG0002796	\	\	/	Loss
OG0002797	\	\	/	Loss
OG0002798	COG0076	E	Glutamate or tyrosine decarboxylase or a related PLP-dependent protein GadA Pantothenate/CoA biosynthesis 1XEY	Loss
OG0002799	COG2608	P	Copper chaperone CopZ CopZ 1AFI	Loss
OG0002800	COG2608	P	Copper chaperone CopZ CopZ 1AFI	Loss
OG0002801	COG2608	P	Copper chaperone CopZ CopZ 1AFI	Loss
OG0002802	\	\	/	Loss
OG0002803	\	\	/	Loss
OG0002804	\	\	/	Loss
OG0002805	\	\	/	Loss
OG0002806	COG0582	LX	Integrase/recombinase, includes phage integrase FimB	Loss
OG0002807	COG2200	T	EAL domain, c-di-GMP-specific phosphodiesterase class I (or its enzymatically inactivevariant) EAL 2BAS	Loss
OG0002808	\	\	/	Loss
OG0002809	\	\	/	Loss
OG0002810	COG3064	M	Membrane protein TolA involved in colicin uptake TolA 1S62	Loss
OG0002811	COG1002	V	Type II restriction/modification system, endonuclease and methylase domains YeeA5HR4	Loss
OG0002812	COG5659	X	SRSO17 transposase Srso17	Loss
OG0002813	COG4930	O	Predicted ATP-dependent Lon-type protease	Loss
OG0002814	COG0419	L	DNA repair exonuclease SbcCD ATPase subunit SbcC 3QKR	Loss
OG0002816	\	\	/	Loss
OG0002817	\	\	/	Loss
OG0002818	\	\	/	Loss
OG0002819	COG3838	U	Type IV secretory pathway, VirB2 component (pilin) VirB2	Loss
OG0002820	COG5295	UW	Autotransporter adhesin Hia 2GR7	Loss
OG0002821	\	\	/	Loss
OG0002822	\	\	/	Loss
OG0002823	\	\	/	Loss
OG0002824	COG2044	R	Predicted peroxiredoxin, DsrE/DsrF-like family 3MC3	Loss
OG0002825	COG3613	F	Nucleoside 2-deoxyribosyltransferase RCL 1F8X	Loss
OG0002826	\	\	/	Loss
OG0002827	\	\	/	Loss
OG0002828	\	\	/	Loss
OG0002829	\	\	/	Loss
OG0002830	\	\	/	Loss
OG0002831	COG0848	U	Biopolymer transport protein ExbD ExbD 2JWK	Loss
OG0002832	\	\	/	Loss
OG0002833	\	\	/	Loss
OG0002871	\	\	/	Loss
OG0002874	\	\	/	Loss
OG0002876	COG0531	E	Serine transporter YbeC, amino acid:H+ symporter family PotE 3LRB	Loss
OG0002877	COG0553	KL	Superfamily II DNA or RNA helicase, SNF2 family HepA 6UXV	Loss
OG0002878	COG5421	X	Transposase	Loss
OG0002879	\	\	/	Loss
OG0002880	COG3311	KX	DNA-binding transcriptional regulator AlpA AlpA	Loss
OG0002882	\	\	/	Loss
OG0002883	COG4584	X	Transposase	Loss
OG0002884	COG2452	X	Predicted site-specific integrase-resolvase 3ILX	Loss
OG0002885	COG3335	X	Transposase	Loss
OG0002886	COG4974	L	Site-specific recombinase XerD XerD 1A0P	Loss
OG0002887	COG3436	X	Transposase	Loss
OG0002888	COG3451	U	Type IV secretory pathway, VirB4 component VirB4	Loss
OG0002889	\	\	/	Loss
OG0002890	\	\	/	Loss
OG0002892	\	\	/	Loss
OG0002893	COG3391	R	DNA-binding beta-propeller fold protein YncE YncE 22120742;286286613VGZ	Loss
OG0002894	COG0810	M	Periplasmic protein TonB, links inner and outer membranes TonB1IHR	Loss
OG0002895	COG2885	M	Outer membrane protein OmpA and related peptidoglycan-associated (lipo)proteins OmpA1OAP	Loss
OG0002896	\	\	/	Loss
OG0002897	COG0670	P	Integral membrane protein YbhL, putative Ca2+ regulator, Bax inhibitor (BI-1)/TMBIM familyYbhL 28064000 4PGR	Loss
OG0002898	\	\	/	Loss
OG0002899	\	\	/	Loss
OG0003003	COG1484	L	DNA replication protein DnaC DnaC 2QGZ	Loss
OG0003004	COG3666	X	Transposase, IS1182 family	Loss
OG0003005	COG0148	G	Enolase Eno Glycolysis 1E9I	Loss
OG0003006	COG0640	K	DNA-binding transcriptional regulator, ArsR family ArsR 3F6V	Loss
OG0003008	COG3587	V	Restriction endonuclease, type III RM system PM0699	Loss
OG0003011	\	\	/	Loss
OG0003012	COG1573	L	Uracil-DNA glycosylase Udg4 3IKB	Loss
OG0003013	COG1734	K	RNA polymerase-binding transcription factor DksA DksA 1TJL	Loss
OG0003015	COG1309	K	DNA-binding protein, AcrR family, includes nucleoid occlusion protein SlmA AcrR2QOP	Loss
OG0003016	COG2226	H	Ubiquinone/menaquinone biosynthesis C-methylase UbiE/MenG UbiE Biotin biosynthesis4OBW	Loss
OG0003017	COG0304	IQ	3-oxoacyl-(acyl-carrier-protein) synthase FabB Fatty acid biosynthesis 216526412UV8	Loss
OG0003018	COG1605	E	Chorismate mutase PheA Aromatic amino acid biosynthesis 1ECM	Loss
OG0003020	\	\	/	Loss
OG0003021	COG3415	V	CRISPR-associated protein Csa3, CARF domain Csa3 CRISPR-Cas system 210934522WTE	Loss
OG0003022	COG3436	X	Transposase	Loss
OG0003023	COG3436	X	Transposase	Loss
OG0003024	\	\	/	Loss
OG0003025	\	\	/	Loss
OG0003028	\	\	/	Loss
OG0003029	COG2801	X	Transposase InsO and inactivated derivatives Tra5	Loss
OG0003035	COG4695	X	Phage portal protein BeeE BeeE	Loss
OG0003036	\	\	/	Loss
OG0003037	\	\	/	Loss
OG0003038	COG0258	L	5'-3' exonuclease Xni/ExoIX (flap endonuclease) ExoIX 19000038;238216683ZDA	Loss
OG0003039	COG3462	S	Uncharacterized protein, contains short C-terminal (SHOCT) domain TM0315	Loss
OG0003208	COG1087	M	UDP-glucose 4-epimerase GalE 1A9Y	Loss
OG0003209	COG2944	K	DNA-binding transcriptional regulator YiaG, XRE-type HTH domain YiaG5JAA	Loss
OG0003214	COG2226	H	Ubiquinone/menaquinone biosynthesis C-methylase UbiE/MenG UbiE Biotin biosynthesis4OBW	Loss
OG0003215	COG3462	S	Uncharacterized protein, contains short C-terminal (SHOCT) domain TM0315	Loss
OG0003216	COG2999	O	Glutaredoxin 2 GrxB 1G7O	Loss
OG0003217	COG2189	L	Adenine specific DNA methylase Mod Mod 4ZCF	Loss
OG0003218	\	\	/	Loss
OG0003219	\	\	/	Loss
OG0003222	COG1651	O	Protein thiol-disulfide isomerase DsbC DsbG 2HI7	Loss
OG0003223	\	\	/	Loss
OG0003224	COG2805	NW	Type IV pilus assembly protein PilT, pilus retraction ATPase PilT5FL3	Loss
OG0003226	\	\	/	Loss
OG0003227	COG3957	G	Phosphoketolase XFP 3AHC	Loss
OG0003228	COG0675	X	Transposase InsQ	Loss
OG0003229	COG4232	O	Thiol:disulfide interchange protein DsbD DsbD 1JPE	Loss
OG0003230	COG0438	M	Glycosyltransferase involved in cell wall bisynthesis RfaB 2IV7	Loss
OG0003231	COG2226	H	Ubiquinone/menaquinone biosynthesis C-methylase UbiE/MenG UbiE Biotin biosynthesis4OBW	Loss
OG0003232	COG0625	O	Glutathione S-transferase GstA 1A0F	Loss
OG0003233	COG1484	L	DNA replication protein DnaC DnaC 2QGZ	Loss
OG0003234	\	\	/	Loss
OG0003235	COG0776	L	Bacterial nucleoid DNA-binding protein IHF-alpha HimA 1B8Z	Loss
OG0003236	\	\	/	Loss
OG0003237	COG0175	EH	3'-phosphoadenosine 5'-phosphosulfate sulfotransferase (PAPS reductase)/FAD synthetaseor related enzyme CysD Cysteine biosynthesis 1ZUN	Loss
OG0003238	\	\	/	Loss
OG0003239	COG0272	L	NAD-dependent DNA ligase Lig 5TT5	Loss
OG0003240	COG0675	X	Transposase InsQ	Loss
OG0003241	COG2200	T	EAL domain, c-di-GMP-specific phosphodiesterase class I (or its enzymatically inactivevariant) EAL 2BAS	Loss
OG0003242	COG0463	M	Glycosyltransferase involved in cell wall bisynthesis WcaA 5MLZ	Loss
OG0003244	\	\	/	Loss
OG0003245	COG3505	U	Type IV secretory pathway, VirD4 component, TraG/TraD family ATPase VirD41GL6	Loss
OG0003246	COG0741	M	Soluble lytic murein transglycosylase or regulatory protein s ( may contain LysM/invasin domain) MltE 153L	Loss
OG0003247	\	\	/	Loss
OG0003248	\	\	/	Loss
OG0003249	COG1484	L	DNA replication protein DnaC DnaC 2QGZ	Loss
OG0003250	\	\	/	Loss
OG0003251	\	\	/	Loss
OG0003252	COG0550	L	DNA topoisomerase IA TopA 1CY0	Loss
OG0003253	\	\	/	Loss
OG0003254	\	\	/	Loss
OG0003255	COG1651	O	Protein thiol-disulfide isomerase DsbC DsbG 2HI7	Loss
OG0003256	\	\	/	Loss
OG0003257	\	\	/	Loss
OG0003258	\	\	/	Loss
OG0003259	\	\	/	Loss
OG0003260	\	\	/	Loss
OG0003261	COG1403	V	5-methylcytosine-specific restriction endonuclease McrA McrA	Loss
OG0003262	\	\	/	Loss
OG0003263	\	\	/	Loss
OG0003264	COG0741	M	Soluble lytic murein transglycosylase or regulatory protein s ( may contain LysM/invasin domain) MltE 153L	Loss
OG0003265	COG1733	K	DNA-binding transcriptional regulator, HxlR family HxlR 1YYV	Loss
OG0003266	COG4974	L	Site-specific recombinase XerD XerD 1A0P	Loss
OG0003267	COG0446	I	NADPH-dependent 2,4-dienoyl-CoA reductase, sulfur reductase, or a related oxidoreductaseFadH2 1VRQ	Loss
OG0003268	COG0003	P	Anion-transporting ATPase, ArsA/GET3 family ArsA 1F48	Loss
[truncated: 192 more rows]
