# Supplementary material for: Comparative genomics reveals intraspecific divergence of Acidithiobacillus ferrooxidans: insights from evolutionary adaptation
Source: Microb Genom. 2023 Jun 7;9(6):mgen001038. doi: 10.1099/mgen.0.001038 (PMC10327505; doi:10.1099/mgen.0.001038)
Supplement: Supplementary material 6 [file mgen-9-1038-s006.xlsx]

## Sheet: dayu1
OG0000705	A_BYC013168	WP_012536862.1	COG0665	E	Glycine/D-amino acid oxidase (deaminating) DadA 3AWI								WP_009567581.1	COG2890
	A_BYM1744	WP_012536862.1	COG0665	E	Glycine/D-amino acid oxidase (deaminating) DadA 3AWI								WP_012536552.1	COG0810
	A_CCM121264	WP_012536862.1	COG0665	E	Glycine/D-amino acid oxidase (deaminating) DadA 3AWI								WP_012607466.1	COG0095
	A_DSC031448	WP_012536862.1	COG0665	E	Glycine/D-amino acid oxidase (deaminating) DadA 3AWI								WP_045751237.1	COG0760
	A_Hel070155	WP_012536862.1	COG0665	E	Glycine/D-amino acid oxidase (deaminating) DadA 3AWI								WP_012537047.1	COG2927
	A_RVS341178	WP_012536862.1	COG0665	E	Glycine/D-amino acid oxidase (deaminating) DadA 3AWI								WP_012606641.1	COG0730
	A_YNT1752	WP_012536862.1	COG0665	E	Glycine/D-amino acid oxidase (deaminating) DadA 3AWI								WP_087447074.1	COG0760
	A_YQH0318	WP_012536862.1	COG0665	E	Glycine/D-amino acid oxidase (deaminating) DadA 3AWI								WP_012536895.1	COG0108
	A_fa64013	WP_012536862.1	COG0665	E	Glycine/D-amino acid oxidase (deaminating) DadA 3AWI								WP_009566576.1	COG0325
	A_fb134015	WP_012536862.1	COG0665	E	Glycine/D-amino acid oxidase (deaminating) DadA 3AWI								WP_009562226.1	COG3221
	A_fc108013	WP_012536862.1	COG0665	E	Glycine/D-amino acid oxidase (deaminating) DadA 3AWI								WP_009567512.1	COG2138
	A_fd60016	WP_012536862.1	COG0665	E	Glycine/D-amino acid oxidase (deaminating) DadA 3AWI								WP_012536135.1	COG1496
	A_fe2022	WP_012536862.1	COG0665	E	Glycine/D-amino acid oxidase (deaminating) DadA 3AWI								WP_012536862.1	COG0665
	A_ff7008	WP_012536862.1	COG0665	E	Glycine/D-amino acid oxidase (deaminating) DadA 3AWI								WP_012537318.1	COG1487
	A_fg101791	WP_012536862.1	COG0665	E	Glycine/D-amino acid oxidase (deaminating) DadA 3AWI								WP_015257881.1	COG3027
	A_fh1622	WP_012536862.1	COG0665	E	Glycine/D-amino acid oxidase (deaminating) DadA 3AWI
OG0000798	A_BYC015168	WP_015257881.1	COG3027	D	Cell division protein ZapA, inhibits GTPase activity of FtsZ ZapA
	A_BYM1920	WP_015257881.1	COG3027	D	Cell division protein ZapA, inhibits GTPase activity of FtsZ ZapA
	A_CCM12188	WP_015257881.1	COG3027	D	Cell division protein ZapA, inhibits GTPase activity of FtsZ ZapA
	A_DSC031620	WP_015257881.1	COG3027	D	Cell division protein ZapA, inhibits GTPase activity of FtsZ ZapA
	A_Hel097141	WP_015257881.1	COG3027	D	Cell division protein ZapA, inhibits GTPase activity of FtsZ ZapA
	A_RVS341351	WP_015257881.1	COG3027	D	Cell division protein ZapA, inhibits GTPase activity of FtsZ ZapA
	A_YNT1932	WP_015257881.1	COG3027	D	Cell division protein ZapA, inhibits GTPase activity of FtsZ ZapA
	A_YQH95141	WP_015257881.1	COG3027	D	Cell division protein ZapA, inhibits GTPase activity of FtsZ ZapA
	A_fa106018	WP_015257881.1	COG3027	D	Cell division protein ZapA, inhibits GTPase activity of FtsZ ZapA
	A_fb10057	WP_015257881.1	COG3027	D	Cell division protein ZapA, inhibits GTPase activity of FtsZ ZapA
	A_fc87018	WP_015257881.1	COG3027	D	Cell division protein ZapA, inhibits GTPase activity of FtsZ ZapA
	A_fd106012	WP_015257881.1	COG3027	D	Cell division protein ZapA, inhibits GTPase activity of FtsZ ZapA
	A_fe147020	WP_015257881.1	COG3027	D	Cell division protein ZapA, inhibits GTPase activity of FtsZ ZapA
	A_ff22020	WP_015257881.1	COG3027	D	Cell division protein ZapA, inhibits GTPase activity of FtsZ ZapA
	A_fg101964	WP_015257881.1	COG3027	D	Cell division protein ZapA, inhibits GTPase activity of FtsZ ZapA
	A_fh1799	WP_015257881.1	COG3027	D	Cell division protein ZapA, inhibits GTPase activity of FtsZ ZapA
OG0000840	A_BYC0151120	WP_012537047.1	COG2927	L	DNA polymerase III, chi subunit HolC 1EM8
	A_BYM1978	WP_012537047.1	COG2927	L	DNA polymerase III, chi subunit HolC 1EM8
	A_CCM12130	WP_012537047.1	COG2927	L	DNA polymerase III, chi subunit HolC 1EM8
	A_DSC031679	WP_012537047.1	COG2927	L	DNA polymerase III, chi subunit HolC 1EM8
	A_Hel077134	WP_012537047.1	COG2927	L	DNA polymerase III, chi subunit HolC 1EM8
	A_RVS341410	WP_012537047.1	COG2927	L	DNA polymerase III, chi subunit HolC 1EM8
	A_YNT1990	WP_012537047.1	COG2927	L	DNA polymerase III, chi subunit HolC 1EM8
	A_YQH951100	WP_012537047.1	COG2927	L	DNA polymerase III, chi subunit HolC 1EM8
	A_fa106076	WP_012537047.1	COG2927	L	DNA polymerase III, chi subunit HolC 1EM8
	A_fb25031	WP_012537047.1	COG2927	L	DNA polymerase III, chi subunit HolC 1EM8
	A_fc9803	WP_012537047.1	COG2927	L	DNA polymerase III, chi subunit HolC 1EM8
	A_fd29017	WP_012537047.1	COG2927	L	DNA polymerase III, chi subunit HolC 1EM8
	A_fe147079	WP_012537047.1	COG2927	L	DNA polymerase III, chi subunit HolC 1EM8
	A_ff8203	WP_012537047.1	COG2927	L	DNA polymerase III, chi subunit HolC 1EM8
	A_fg102022	WP_012537047.1	COG2927	L	DNA polymerase III, chi subunit HolC 1EM8
	A_fh1857	WP_012537047.1	COG2927	L	DNA polymerase III, chi subunit HolC 1EM8
OG0000980	A_BYC002157	WP_012607466.1	COG0095	H	Lipoate-protein ligase A LplA Lipoate biosynthesis 4TVW
	A_BYM2539	WP_012607466.1	COG0095	H	Lipoate-protein ligase A LplA Lipoate biosynthesis 4TVW
	A_CCM05197	WP_012607466.1	COG0095	H	Lipoate-protein ligase A LplA Lipoate biosynthesis 4TVW
	A_DSC10152	WP_012607466.1	COG0095	H	Lipoate-protein ligase A LplA Lipoate biosynthesis 4TVW
	A_Hel10118	WP_012607466.1	COG0095	H	Lipoate-protein ligase A LplA Lipoate biosynthesis 4TVW
	A_RVS46170	WP_012607466.1	COG0095	H	Lipoate-protein ligase A LplA Lipoate biosynthesis 4TVW
	A_YNT2561	WP_012607466.1	COG0095	H	Lipoate-protein ligase A LplA Lipoate biosynthesis 4TVW
	A_YQH39158	WP_012607466.1	COG0095	H	Lipoate-protein ligase A LplA Lipoate biosynthesis 4TVW
	A_fa5105	WP_012607466.1	COG0095	H	Lipoate-protein ligase A LplA Lipoate biosynthesis 4TVW
	A_fb11906	WP_012607466.1	COG0095	H	Lipoate-protein ligase A LplA Lipoate biosynthesis 4TVW
	A_fc5006	WP_012607466.1	COG0095	H	Lipoate-protein ligase A LplA Lipoate biosynthesis 4TVW
	A_fd6806	WP_012607466.1	COG0095	H	Lipoate-protein ligase A LplA Lipoate biosynthesis 4TVW
	A_fe101	WP_012607466.1	COG0095	H	Lipoate-protein ligase A LplA Lipoate biosynthesis 4TVW
	A_ff2506	WP_012607466.1	COG0095	H	Lipoate-protein ligase A LplA Lipoate biosynthesis 4TVW
	A_fg102327	WP_012607466.1	COG0095	H	Lipoate-protein ligase A LplA Lipoate biosynthesis 4TVW
	A_fh2172	WP_012607466.1	COG0095	H	Lipoate-protein ligase A LplA Lipoate biosynthesis 4TVW
OG0001015	A_BYC0021135	WP_009562226.1	COG3221	P	ABC-type phosphate/phosphonate transport system, periplasmic component PhnD
	A_BYM2390	WP_009562226.1	COG3221	P	ABC-type phosphate/phosphonate transport system, periplasmic component PhnD
	A_CCM021156	WP_009562226.1	COG3221	P	ABC-type phosphate/phosphonate transport system, periplasmic component PhnD
	A_DSC051288	WP_009562226.1	COG3221	P	ABC-type phosphate/phosphonate transport system, periplasmic component PhnD
	A_Hel039113	WP_009562226.1	COG3221	P	ABC-type phosphate/phosphonate transport system, periplasmic component PhnD
	A_RVS351132	WP_009562226.1	COG3221	P	ABC-type phosphate/phosphonate transport system, periplasmic component PhnD
	A_YNT2410	WP_009562226.1	COG3221	P	ABC-type phosphate/phosphonate transport system, periplasmic component PhnD
	A_YQH85189	WP_009562226.1	COG3221	P	ABC-type phosphate/phosphonate transport system, periplasmic component PhnD
	A_fa71020	WP_009562226.1	COG3221	P	ABC-type phosphate/phosphonate transport system, periplasmic component PhnD
	A_fb105020	WP_009562226.1	COG3221	P	ABC-type phosphate/phosphonate transport system, periplasmic component PhnD
	A_fc136036	WP_009562226.1	COG3221	P	ABC-type phosphate/phosphonate transport system, periplasmic component PhnD
	A_fd580113	WP_009562226.1	COG3221	P	ABC-type phosphate/phosphonate transport system, periplasmic component PhnD
	A_fe12601	WP_009562226.1	COG3221	P	ABC-type phosphate/phosphonate transport system, periplasmic component PhnD
	A_ff108013	WP_009562226.1	COG3221	P	ABC-type phosphate/phosphonate transport system, periplasmic component PhnD
	A_fg102184	WP_009562226.1	COG3221	P	ABC-type phosphate/phosphonate transport system, periplasmic component PhnD
	A_fh2018	WP_009562226.1	COG3221	P	ABC-type phosphate/phosphonate transport system, periplasmic component PhnD
OG0001097	A_BYC022169	WP_012536135.1	COG1496	P	Copper oxidase (laccase) domain YfiH 1RV9
	A_BYM489	WP_012536135.1	COG1496	P	Copper oxidase (laccase) domain YfiH 1RV9
	A_CCM0111209	WP_012536135.1	COG1496	P	Copper oxidase (laccase) domain YfiH 1RV9
	A_DSC26172	WP_012536135.1	COG1496	P	Copper oxidase (laccase) domain YfiH 1RV9
	A_Hel046171	WP_012536135.1	COG1496	P	Copper oxidase (laccase) domain YfiH 1RV9
	A_RVS0415	WP_012536135.1	COG1496	P	Copper oxidase (laccase) domain YfiH 1RV9
	A_YNT491	WP_012536135.1	COG1496	P	Copper oxidase (laccase) domain YfiH 1RV9
	A_YQH91140	WP_012536135.1	COG1496	P	Copper oxidase (laccase) domain YfiH 1RV9
	A_fa41018	WP_012536135.1	COG1496	P	Copper oxidase (laccase) domain YfiH 1RV9
	A_fb2010	WP_012536135.1	COG1496	P	Copper oxidase (laccase) domain YfiH 1RV9
	A_fc56010	WP_012536135.1	COG1496	P	Copper oxidase (laccase) domain YfiH 1RV9
	A_fd47019	WP_012536135.1	COG1496	P	Copper oxidase (laccase) domain YfiH 1RV9
	A_fe10008	WP_012536135.1	COG1496	P	Copper oxidase (laccase) domain YfiH 1RV9
	A_ff164010	WP_012536135.1	COG1496	P	Copper oxidase (laccase) domain YfiH 1RV9
	A_fg10407	WP_012536135.1	COG1496	P	Copper oxidase (laccase) domain YfiH 1RV9
	A_fh590	WP_012536135.1	COG1496	P	Copper oxidase (laccase) domain YfiH 1RV9
OG0001221	A_BYC00315	WP_012537318.1	COG1487	V	Ribonuclease/mRNA interferase VapC, contains PIN domain VapC 3TND
	A_BYM2650	WP_012537318.1	COG1487	V	Ribonuclease/mRNA interferase VapC, contains PIN domain VapC 3TND
	A_CCM051208	WP_012537318.1	COG1487	V	Ribonuclease/mRNA interferase VapC, contains PIN domain VapC 3TND
	A_DSC11152	WP_012537318.1	COG1487	V	Ribonuclease/mRNA interferase VapC, contains PIN domain VapC 3TND
	A_Hel035149	WP_012537318.1	COG1487	V	Ribonuclease/mRNA interferase VapC, contains PIN domain VapC 3TND
	A_RVS461181	WP_012537318.1	COG1487	V	Ribonuclease/mRNA interferase VapC, contains PIN domain VapC 3TND
	A_YNT2672	WP_012537318.1	COG1487	V	Ribonuclease/mRNA interferase VapC, contains PIN domain VapC 3TND
	A_YQH93123	WP_012537318.1	COG1487	V	Ribonuclease/mRNA interferase VapC, contains PIN domain VapC 3TND
	A_fa69020	WP_012537318.1	COG1487	V	Ribonuclease/mRNA interferase VapC, contains PIN domain VapC 3TND
	A_fb27051	WP_012537318.1	COG1487	V	Ribonuclease/mRNA interferase VapC, contains PIN domain VapC 3TND
	A_fc141052	WP_012537318.1	COG1487	V	Ribonuclease/mRNA interferase VapC, contains PIN domain VapC 3TND
	A_fd35048	WP_012537318.1	COG1487	V	Ribonuclease/mRNA interferase VapC, contains PIN domain VapC 3TND
	A_fe158052	WP_012537318.1	COG1487	V	Ribonuclease/mRNA interferase VapC, contains PIN domain VapC 3TND
	A_ff93014	WP_012537318.1	COG1487	V	Ribonuclease/mRNA interferase VapC, contains PIN domain VapC 3TND
	A_fg102438	WP_012537318.1	COG1487	V	Ribonuclease/mRNA interferase VapC, contains PIN domain VapC 3TND
	A_fh2286	WP_012537318.1	COG1487	V	Ribonuclease/mRNA interferase VapC, contains PIN domain VapC 3TND
OG0001303	A_BYC003199	WP_009567581.1	COG2890	J	Methylase of polypeptide chain release factors HemK 1NV8
	A_BYM2748	WP_009567581.1	COG2890	J	Methylase of polypeptide chain release factors HemK 1NV8
	A_CCM051306	WP_009567581.1	COG2890	J	Methylase of polypeptide chain release factors HemK 1NV8
	A_DSC111148	WP_009567581.1	COG2890	J	Methylase of polypeptide chain release factors HemK 1NV8
	A_Hel045119	WP_009567581.1	COG2890	J	Methylase of polypeptide chain release factors HemK 1NV8
	A_RVS47149	WP_009567581.1	COG2890	J	Methylase of polypeptide chain release factors HemK 1NV8
	A_YNT2771	WP_009567581.1	COG2890	J	Methylase of polypeptide chain release factors HemK 1NV8
	A_YQH05120	WP_009567581.1	COG2890	J	Methylase of polypeptide chain release factors HemK 1NV8
	A_fa73075	WP_009567581.1	COG2890	J	Methylase of polypeptide chain release factors HemK 1NV8
	A_fb133042	WP_009567581.1	COG2890	J	Methylase of polypeptide chain release factors HemK 1NV8
	A_fc115054	WP_009567581.1	COG2890	J	Methylase of polypeptide chain release factors HemK 1NV8
	A_fd92068	WP_009567581.1	COG2890	J	Methylase of polypeptide chain release factors HemK 1NV8
	A_fe23042	WP_009567581.1	COG2890	J	Methylase of polypeptide chain release factors HemK 1NV8
	A_ff133019	WP_009567581.1	COG2890	J	Methylase of polypeptide chain release factors HemK 1NV8
	A_fg102535	WP_009567581.1	COG2890	J	Methylase of polypeptide chain release factors HemK 1NV8
	A_fh2384	WP_009567581.1	COG2890	J	Methylase of polypeptide chain release factors HemK 1NV8
OG0001399	A_BYC03215	WP_012536895.1	COG0108	H	3,4-dihydroxy-2-butanone 4-phosphate synthase RibB Riboflavin/FAD biosynthesis
	A_BYM1785	WP_012536895.1	COG0108	H	3,4-dihydroxy-2-butanone 4-phosphate synthase RibB Riboflavin/FAD biosynthesis
	A_CCM121223	WP_012536895.1	COG0108	H	3,4-dihydroxy-2-butanone 4-phosphate synthase RibB Riboflavin/FAD biosynthesis
	A_DSC031487	WP_012536895.1	COG0108	H	3,4-dihydroxy-2-butanone 4-phosphate synthase RibB Riboflavin/FAD biosynthesis
	A_Hel056111	WP_012536895.1	COG0108	H	3,4-dihydroxy-2-butanone 4-phosphate synthase RibB Riboflavin/FAD biosynthesis
	A_RVS341217	WP_012536895.1	COG0108	H	3,4-dihydroxy-2-butanone 4-phosphate synthase RibB Riboflavin/FAD biosynthesis
	A_YNT1796	WP_012536895.1	COG0108	H	3,4-dihydroxy-2-butanone 4-phosphate synthase RibB Riboflavin/FAD biosynthesis
	A_YQH88132	WP_012536895.1	COG0108	H	3,4-dihydroxy-2-butanone 4-phosphate synthase RibB Riboflavin/FAD biosynthesis
	A_fa19026	WP_012536895.1	COG0108	H	3,4-dihydroxy-2-butanone 4-phosphate synthase RibB Riboflavin/FAD biosynthesis
	A_fb123011	WP_012536895.1	COG0108	H	3,4-dihydroxy-2-butanone 4-phosphate synthase RibB Riboflavin/FAD biosynthesis
	A_fc1026	WP_012536895.1	COG0108	H	3,4-dihydroxy-2-butanone 4-phosphate synthase RibB Riboflavin/FAD biosynthesis
	A_fd84011	WP_012536895.1	COG0108	H	3,4-dihydroxy-2-butanone 4-phosphate synthase RibB Riboflavin/FAD biosynthesis
	A_fe78011	WP_012536895.1	COG0108	H	3,4-dihydroxy-2-butanone 4-phosphate synthase RibB Riboflavin/FAD biosynthesis
	A_ff30011	WP_012536895.1	COG0108	H	3,4-dihydroxy-2-butanone 4-phosphate synthase RibB Riboflavin/FAD biosynthesis
	A_fg101831	WP_012536895.1	COG0108	H	3,4-dihydroxy-2-butanone 4-phosphate synthase RibB Riboflavin/FAD biosynthesis
	A_fh1661	WP_012536895.1	COG0108	H	3,4-dihydroxy-2-butanone 4-phosphate synthase RibB Riboflavin/FAD biosynthesis
OG0001462	A_BYC033140	WP_087447074.1	COG0760	O	Peptidyl-prolyl isomerase, parvulin family SurA 2ZR5
	A_BYM1201	WP_045751237.1	COG0760	O	Peptidyl-prolyl isomerase, parvulin family SurA 2ZR5
	A_CCM011486	WP_045751237.1	COG0760	O	Peptidyl-prolyl isomerase, parvulin family SurA 2ZR5
	A_DSC221257	WP_045751237.1	COG0760	O	Peptidyl-prolyl isomerase, parvulin family SurA 2ZR5
	A_Hel072125	WP_045751237.1	COG0760	O	Peptidyl-prolyl isomerase, parvulin family SurA 2ZR5
	A_RVS12165	WP_045751237.1	COG0760	O	Peptidyl-prolyl isomerase, parvulin family SurA 2ZR5
	A_YNT1207	WP_045751237.1	COG0760	O	Peptidyl-prolyl isomerase, parvulin family SurA 2ZR5
	A_YQH131158	WP_045751237.1	COG0760	O	Peptidyl-prolyl isomerase, parvulin family SurA 2ZR5
	A_fa101013	WP_045751237.1	COG0760	O	Peptidyl-prolyl isomerase, parvulin family SurA 2ZR5
	A_fb6406	WP_045751237.1	COG0760	O	Peptidyl-prolyl isomerase, parvulin family SurA 2ZR5
	A_fc11068	WP_045751237.1	COG0760	O	Peptidyl-prolyl isomerase, parvulin family SurA 2ZR5
	A_fd14208	WP_045751237.1	COG0760	O	Peptidyl-prolyl isomerase, parvulin family SurA 2ZR5
	A_fe85024	WP_045751237.1	COG0760	O	Peptidyl-prolyl isomerase, parvulin family SurA 2ZR5
	A_ff96032	WP_045751237.1	COG0760	O	Peptidyl-prolyl isomerase, parvulin family SurA 2ZR5
	A_fg10855	WP_045751237.1	COG0760	O	Peptidyl-prolyl isomerase, parvulin family SurA 2ZR5
	A_fh1035	WP_045751237.1	COG0760	O	Peptidyl-prolyl isomerase, parvulin family SurA 2ZR5
OG0001720	A_BYC053143	WP_009566576.1	COG0325	H	Pyridoxal 5'-phosphate homeostasis protein YggS, UPF0001 family YggS 268729
	A_BYM337	WP_009566576.1	COG0325	H	Pyridoxal 5'-phosphate homeostasis protein YggS, UPF0001 family YggS 268729
	A_CCM0111361	WP_009566576.1	COG0325	H	Pyridoxal 5'-phosphate homeostasis protein YggS, UPF0001 family YggS 268729
	A_DSC27145	WP_009566576.1	COG0325	H	Pyridoxal 5'-phosphate homeostasis protein YggS, UPF0001 family YggS 268729
	A_Hel0691103	WP_009566576.1	COG0325	H	Pyridoxal 5'-phosphate homeostasis protein YggS, UPF0001 family YggS 268729
	A_RVS031130	WP_009566576.1	COG0325	H	Pyridoxal 5'-phosphate homeostasis protein YggS, UPF0001 family YggS 268729
	A_YNT339	WP_009566576.1	COG0325	H	Pyridoxal 5'-phosphate homeostasis protein YggS, UPF0001 family YggS 268729
	A_YQH02199	WP_009566576.1	COG0325	H	Pyridoxal 5'-phosphate homeostasis protein YggS, UPF0001 family YggS 268729
	A_fa27021	WP_009566576.1	COG0325	H	Pyridoxal 5'-phosphate homeostasis protein YggS, UPF0001 family YggS 268729
	A_fb23043	WP_009566576.1	COG0325	H	Pyridoxal 5'-phosphate homeostasis protein YggS, UPF0001 family YggS 268729
	A_fc154044	WP_009566576.1	COG0325	H	Pyridoxal 5'-phosphate homeostasis protein YggS, UPF0001 family YggS 268729
	A_fd81044	WP_009566576.1	COG0325	H	Pyridoxal 5'-phosphate homeostasis protein YggS, UPF0001 family YggS 268729
	A_fe62044	WP_009566576.1	COG0325	H	Pyridoxal 5'-phosphate homeostasis protein YggS, UPF0001 family YggS 268729
	A_ff61098	WP_009566576.1	COG0325	H	Pyridoxal 5'-phosphate homeostasis protein YggS, UPF0001 family YggS 268729
	A_fg10255	WP_009566576.1	COG0325	H	Pyridoxal 5'-phosphate homeostasis protein YggS, UPF0001 family YggS 268729
	A_fh438	WP_009566576.1	COG0325	H	Pyridoxal 5'-phosphate homeostasis protein YggS, UPF0001 family YggS 268729
OG0001890	A_BYC006178	WP_012536552.1	COG0810	M	Periplasmic protein TonB, links inner and outer membranes TonB
	A_BYM1490	WP_012536552.1	COG0810	M	Periplasmic protein TonB, links inner and outer membranes TonB
	A_CCM011190	WP_012536552.1	COG0810	M	Periplasmic protein TonB, links inner and outer membranes TonB
	A_DSC22189	WP_012536552.1	COG0810	M	Periplasmic protein TonB, links inner and outer membranes TonB
	A_Hel0711137	WP_012536552.1	COG0810	M	Periplasmic protein TonB, links inner and outer membranes TonB
	A_RVS33193	WP_012536552.1	COG0810	M	Periplasmic protein TonB, links inner and outer membranes TonB
	A_YNT1495	WP_012536552.1	COG0810	M	Periplasmic protein TonB, links inner and outer membranes TonB
	A_YQH101138	WP_012536552.1	COG0810	M	Periplasmic protein TonB, links inner and outer membranes TonB
	A_fa4401	WP_012536552.1	COG0810	M	Periplasmic protein TonB, links inner and outer membranes TonB
	A_fb5701	WP_012536552.1	COG0810	M	Periplasmic protein TonB, links inner and outer membranes TonB
	A_fc102080	WP_012536552.1	COG0810	M	Periplasmic protein TonB, links inner and outer membranes TonB
	A_fd140115	WP_012536552.1	COG0810	M	Periplasmic protein TonB, links inner and outer membranes TonB
	A_fe6801	WP_012536552.1	COG0810	M	Periplasmic protein TonB, links inner and outer membranes TonB
	A_ff210115	WP_012536552.1	COG0810	M	Periplasmic protein TonB, links inner and outer membranes TonB
	A_fg101369	WP_012536552.1	COG0810	M	Periplasmic protein TonB, links inner and outer membranes TonB
	A_fh1203	WP_012536552.1	COG0810	M	Periplasmic protein TonB, links inner and outer membranes TonB
OG0001949	A_BYC0061177	WP_012606641.1	COG0730	P	Sulfite exporter TauE/SafE/YfcA and related permeases, UPF0721 family TauE
	A_BYM933	WP_012606641.1	COG0730	P	Sulfite exporter TauE/SafE/YfcA and related permeases, UPF0721 family TauE
	A_CCM011758	WP_012606641.1	COG0730	P	Sulfite exporter TauE/SafE/YfcA and related permeases, UPF0721 family TauE
	A_DSC221382	WP_012606641.1	COG0730	P	Sulfite exporter TauE/SafE/YfcA and related permeases, UPF0721 family TauE
	A_Hel057135	WP_012606641.1	COG0730	P	Sulfite exporter TauE/SafE/YfcA and related permeases, UPF0721 family TauE
	A_RVS091171	WP_012606641.1	COG0730	P	Sulfite exporter TauE/SafE/YfcA and related permeases, UPF0721 family TauE
	A_YNT936	WP_012606641.1	COG0730	P	Sulfite exporter TauE/SafE/YfcA and related permeases, UPF0721 family TauE
	A_YQH15136	WP_012606641.1	COG0730	P	Sulfite exporter TauE/SafE/YfcA and related permeases, UPF0721 family TauE
	A_fa83021	WP_012606641.1	COG0730	P	Sulfite exporter TauE/SafE/YfcA and related permeases, UPF0721 family TauE
	A_fb11308	WP_012606641.1	COG0730	P	Sulfite exporter TauE/SafE/YfcA and related permeases, UPF0721 family TauE
	A_fc150030	WP_012606641.1	COG0730	P	Sulfite exporter TauE/SafE/YfcA and related permeases, UPF0721 family TauE
	A_fd126054	WP_012606641.1	COG0730	P	Sulfite exporter TauE/SafE/YfcA and related permeases, UPF0721 family TauE
	A_fe850147	WP_012606641.1	COG0730	P	Sulfite exporter TauE/SafE/YfcA and related permeases, UPF0721 family TauE
	A_ff23021	WP_012606641.1	COG0730	P	Sulfite exporter TauE/SafE/YfcA and related permeases, UPF0721 family TauE
	A_fg10724	WP_012606641.1	COG0730	P	Sulfite exporter TauE/SafE/YfcA and related permeases, UPF0721 family TauE
	A_fh910	WP_012606641.1	COG0730	P	Sulfite exporter TauE/SafE/YfcA and related permeases, UPF0721 family TauE
OG0002234	A_BYC09914	WP_009567512.1	COG2138	H	Sirohydrochlorin ferrochelatase SirB Cobalamine/B12 biosynthesis 1TJN
	A_BYM3095	WP_009567512.1	COG2138	H	Sirohydrochlorin ferrochelatase SirB Cobalamine/B12 biosynthesis 1TJN
	A_CCM051652	WP_009567512.1	COG2138	H	Sirohydrochlorin ferrochelatase SirB Cobalamine/B12 biosynthesis 1TJN
	A_DSC121146	WP_009567512.1	COG2138	H	Sirohydrochlorin ferrochelatase SirB Cobalamine/B12 biosynthesis 1TJN
	A_Hel027116	WP_009567512.1	COG2138	H	Sirohydrochlorin ferrochelatase SirB Cobalamine/B12 biosynthesis 1TJN
	A_RVS481140	WP_009567512.1	COG2138	H	Sirohydrochlorin ferrochelatase SirB Cobalamine/B12 biosynthesis 1TJN
	A_YNT3121	WP_009567512.1	COG2138	H	Sirohydrochlorin ferrochelatase SirB Cobalamine/B12 biosynthesis 1TJN
	A_YQH93193	WP_009567512.1	COG2138	H	Sirohydrochlorin ferrochelatase SirB Cobalamine/B12 biosynthesis 1TJN
	A_fa60011	WP_009567512.1	COG2138	H	Sirohydrochlorin ferrochelatase SirB Cobalamine/B12 biosynthesis 1TJN
	A_fb30016	WP_009567512.1	COG2138	H	Sirohydrochlorin ferrochelatase SirB Cobalamine/B12 biosynthesis 1TJN
	A_fc57016	WP_009567512.1	COG2138	H	Sirohydrochlorin ferrochelatase SirB Cobalamine/B12 biosynthesis 1TJN
	A_fd6015	WP_009567512.1	COG2138	H	Sirohydrochlorin ferrochelatase SirB Cobalamine/B12 biosynthesis 1TJN
	A_fe156016	WP_009567512.1	COG2138	H	Sirohydrochlorin ferrochelatase SirB Cobalamine/B12 biosynthesis 1TJN
	A_ff10209	WP_009567512.1	COG2138	H	Sirohydrochlorin ferrochelatase SirB Cobalamine/B12 biosynthesis 1TJN
	A_fg102880	WP_009567512.1	COG2138	H	Sirohydrochlorin ferrochelatase SirB Cobalamine/B12 biosynthesis 1TJN
	A_fh2734	WP_009567512.1	COG2138	H	Sirohydrochlorin ferrochelatase SirB Cobalamine/B12 biosynthesis 1TJN

## Sheet: Sheet1
Table S5 Detailed information of 23 single-copy OGs with dN/dS > 1.
OG number	COG number	COG category	Description
OG0000489	\	\	\
OG0000550	\	\	\
OG0000705	COG0665	E	Glycine/D-amino acid oxidase (deaminating) DadA 3AWI
OG0000798	COG3027	D	Cell division protein ZapA, inhibits GTPase activity of FtsZ ZapA
OG0000840	COG2927	L	DNA polymerase III, chi subunit HolC 1EM8
OG0000855	\	\	\
OG0000865	\	\	\
OG0000980	COG0095	H	Lipoate-protein ligase A LplA Lipoate biosynthesis 4TVW
OG0000981	\	\	\
OG0001015	COG3221	P	ABC-type phosphate/phosphonate transport system, periplasmic component PhnD
OG0001097	COG1496	P	Copper oxidase (laccase) domain YfiH 1RV9
OG0001221	COG1487	V	Ribonuclease/mRNA interferase VapC, contains PIN domain VapC 3TND
OG0001303	COG2890	J	Methylase of polypeptide chain release factors HemK 1NV8
OG0001399	COG0108	H	3,4-dihydroxy-2-butanone 4-phosphate synthase RibB Riboflavin/FAD biosynthesis
OG0001462	COG0760	O	Peptidyl-prolyl isomerase, parvulin family SurA 2ZR5
OG0001531	\	\	\
OG0001720	COG0325	H	Pyridoxal 5'-phosphate homeostasis protein YggS, UPF0001 family YggS 268729
OG0001847	\	\	\
OG0001890	COG0810	M	Periplasmic protein TonB, links inner and outer membranes TonB
OG0001949	COG0730	P	Sulfite exporter TauE/SafE/YfcA and related permeases, UPF0721 family TauE
OG0001997	\	\	\
OG0002003	\	\	\
OG0002234	COG2138	H	Sirohydrochlorin ferrochelatase SirB Cobalamine/B12 biosynthesis 1TJN
