# Supplementary material for: Comparative genomics reveals intraspecific divergence of Acidithiobacillus ferrooxidans: insights from evolutionary adaptation
Source: Microb Genom. 2023 Jun 7;9(6):mgen001038. doi: 10.1099/mgen.0.001038 (PMC10327505; doi:10.1099/mgen.0.001038)
Supplement: Supplementary material 7 [file mgen-9-1038-s007.xlsx]

## Sheet: Sheet
Table S6 Locations of the genes encoding Rus and T4SS-related proteins.
	Rusticyanin	VirB2	VirB3	VirB5	VirB8	VirB9	VirB10	VirB11	VirD4	DotA/TraY	DotC	DotG/IcmE	DotI/IcmL	DotD/TraH	DotH/IcmK	IcmB	IcmT/TraK
GD-0	Contig59: 1325-1888	Contig10: 3-224, Contig48: 1993-2214, Contig87: 836-1075	Contig87: 455-832			Contig77: 12168-13313, Contig77: 13315-14316, Contig95: 31225-32229, Contig95: 32231-33331	Contig77: 14319-15806, Contig95: 29831-31222
GD-A	Contig116: 1295-1858	Contig36: 4368-4754, Contig77: 432-818	Contig36: 4758-5135, Contig77: 51-428			Contig118: 106-1251, Contig118: 1253-2254, Contig130: 106-1206, Contig130: 1208-2212	Contig118: 2257-3744, Contig130: 2215-3606
GD-B	Contig96: 1345-1908	Contig70: 7428-7670, Contig93: 2090-2332, Contig145: 836-1075	Contig145: 455-832			Contig59: 9656-10756, Contig59: 10758-11762, Contig101: 10124-11269, Contig101: 11271-12272	Contig59: 11765-13156, Contig101: 12275-13762
ZBY	Contig3: 2164-2709, Contig110: 18717-19280		Contig58: 38585-38974			Contig151: 51822-52910				Contig143: 4709-6949	Contig143: 15820-16677	Contig144: 64492-65685	Contig144: 66736-67464	Contig153: 2173-2781		Contig144: 106060-109143
BN	Contig70: 5932-6477, Contig110: 18735-19298		Contig126: 82189-82578			Contig104: 12439-13527				Contig133: 4727-6967	Contig133: 15838-16695	Contig79: 49727-50920	Contig79: 47948-48676	Contig124: 2191-2799		Contig79: 6269-9352
DX	Contig2: 18723-19286	Contig12: 1315-1701, Contig80: 1315-1701	Contig12: 934-1311, Contig35: 8796-9101, Contig80: 934-1311, Contig188: 27978-28349			Contig3: 59-1174, Contig3: 1176-2192, Contig64: 1700-2599, Contig175: 59-1159, Contig175: 1161-2165, Contig188: 19213-20298	Contig3: 2195-3655, Contig64: 270-1673, Contig175: 2168-3559
ATCC 23270	2828862-2829425 WP_012537622.1	1408788-1409174 WP_012536660.1	1409178-1409555 WP_012607147.1			1467443-1468588 WP_012607177.1, 1468611-1469591 WP_235826739.1
ATCC 53993	2728701-2729264 WP_012537622.1	1290594-1290980 WP_012535915.1, 232898-233284 WP_012536660.1	233288-233665 WP_012535916.1, 1290984-1291361 WP_012536661.1			244153-245253 WP_012535927.1, 245255-246265 WP_012535928.1, 1349261-1350376 WP_012536706.1, 1350399-1351394 WP_225981996.1	246268-247677 WP_012535929.1, 1351397-1352857 WP_012536708.1
DSM 16786	Contig12: 173689-174252 WP_012537622.1, Contig5: 98821-99366 WP_215889660.1	Contig21: 2000-2386 WP_012536660.1, Contig3: 293887-294243 WP_024894050.1, Contig36: 3310-3696 WP_012535915.1	Contig16: 53044-53433 WP_226834016.1, Contig21: 2390-2767 WP_012536661.1, Contig3: 294247-294567 WP_163058103.1, Contig36: 2929-3306 WP_012535916.1			Contig14: 47261-48256 WP_225981996.1, Contig14: 48279-49394 WP_054609015.1, Contig15: 12482-13570 WP_226834001.1, Contig21: 12762-13862 WP_054608925.1, Contig21: 13864-14868 WP_054608926.1, Contig3: 302696-303838 WP_226833831.1	Contig14: 45798-47258 WP_012536708.1, Contig21: 14871-16262 WP_054608927.1			Contig21: 131734-133869 WP_215890184.1, Contig5: 135826-138075 WP_215889698.1		Contig5: 247378-248571 WP_215889791.1	Contig21: 60660-61358 WP_215890121.1, Contig5: 245572-246300 WP_215889789.1	Contig28: 3615-4022 WP_226834186.1, Contig5: 183452-184033 WP_215889725.1	Contig21: 61376-62569 WP_215890122.1	Contig5: 191061-194144 WP_215889740.1	Contig29: 2027-2290 WP_215890224.1
BYM	3055326-3055889 WP_012537622.1	166848-167234 WP_054609043.1, 1270282-1270650 WP_196491174.1, 2259673-2260059 WP_012536660.1	167238-167615 WP_054609044.1, 653608-653979 WP_054608694.1, 2259292-2259669 WP_012536661.1		1254745-1255437 WP_054608817.1	177592-178692 WP_054608925.1, 178694-179698 WP_054608926.1, 661953-662744 WP_054608724.1, 1253820-1254719 WP_054608818.1, 2199259-2200275 WP_012536707.1, 2200277-2201392 WP_054609015.1	179701-181092 WP_054608927.1, 1252390-1253826 WP_146235816.1, 2197796-2199256 WP_012536708.1
CCM 4253	Contig5: 658072-658635 WP_012537622.1	Contig1: 372955-373323 WP_196491174.1, Contig8: 1013-1399 WP_054609043.1, Contig2: 60860-61246 WP_012536660.1	Contig1: 374193-374498 WP_054608804.1, Contig8: 1403-1780 WP_054609044.1, Contig1: 997372-997743 WP_054608694.1, Contig2: 60479-60856 WP_012536661.1			Contig1: 388886-389785 WP_054608818.1, Contig8: 11757-12857 WP_054608925.1, Contig8: 12859-13863 WP_054608926.1, Contig9: 1-818 WP_111122605.1, Contig1: 988607-989398 WP_054608724.1, Contig1: 1472689-1473693 WP_054608926.1, Contig1: 1473695-1474269 WP_181426773.1, Contig2: 154-1269 WP_054609015.1	Contig1: 389779-391215 WP_146235816.1, Contig8: 13866-15257 WP_054608927.1, Contig9: 821-2281 WP_012536708.1
BY-3	Contig84: 13139-13702 WP_163059407.1	Contig42: WP_163058105.1	Contig42: 18303-18623 WP_163058103.1	Contig140: 2594-3331 WP_163059801.1	Contig23: 135819-136511 WP_163057021.1, Contig42: 10193-10858 WP_163058089.1	Contig23: 137421-138239 WP_163057027.1, Contig42: 9035-10177 WP_163058087.1	Contig23: 138232-139692 WP_163057029.1, Contig42: 7662-9023 WP_163058084.1	Contig23: 116900-117943 WP_163056972.1		Contig13: 33379-35568 WP_163055831.1, Contig34: 3573-5825 WP_163057719.1		Contig34: 29670-30872 WP_163057765.1	Contig34: 27825_28568 WP_163057761.1, Contig32: 52789-53487 WP_163057582.1	Contig13: 48833-49345 WP_163055873.1			Contig13: 45923-46180 WP_163055865.1
Hel18	Contig11: 18660-19223 WP_012537622.1	Contig48: 24540-24908 WP_196491174.1, Contig89: 306-692 WP_054609043.1, Contig80: 306-692 WP_012536660.1	Contig48: 25778-26083 WP_054608804.1, Contig89: 1-302 WP_061046449.1, Contig80: 1-302 WP_061046447.1, Contig33: 128037-128408 WP_054608694.1			Contig48: 40471-41370 WP_054608818.1, Contig38: 3697-4701 WP_054608926.1, Contig38: 4703-5803 WP_054608925.1, Contig90: 3811-4806 WP_225981996.1, Contig90: 4829-5944 WP_054609015.1, Contig33: 136088-137173 WP_229129760.1	Contig48: 41535-42800 WP_157293191.1, Contig38: 2303-3694 WP_054608927.1, Contig90: 2348-3808 WP_012536708.1
YNTRS-40	3056774-3057337 WP_012537622.1	166743-167129 WP_054609043.1, 1270166-1270534 WP_196491174.1, 2259714-2260100 WP_012536660.1	167133-167510 WP_054609044.1, 653503-653874 WP_054608694.1, 2259333-2259710 WP_012536661.1		1254629-1255321 WP_054608817.1	177487-178587 WP_054608925.1, 178589-179593 WP_054608926.1, 661554-662639 WP_229129760.1, 1253704-1254603 WP_054608818.1, 2199299-2200294 WP_225981996.1, 2200317-2201432 WP_054609015.1	179596-180987 WP_054608927.1, 1252274-1253710 WP_146235816.1, 2197836-2199296 WP_012536708.1
YQH-1	Contig37: 24805-25368 WP_012537622.1	Contig74: 19885-20271 WP_054609043.1, Contig13: 56047-56415 WP_196491174.1, Contig66: 1374-1760 WP_012536660.1	Contig74: 20275-20652 WP_054609044.1, Contig13: 57285-57590 WP_054608804.1, Contig16: 34216-34587 WP_054608694.1, Contig66: 993-1370 WP_012536661.1			Contig13: 71978-72877 WP_054608818.1, Contig16: 25451-26242 WP_054608724.1, Contig2: 220406-221410 WP_054608926.1, Contig2: 221412-222512 WP_054608925.1, Contig70: 1428-2543 WP_054609015.1, Contig70: 2545-3561 WP_012536707.1	Contig2: 219012-220403 WP_054608927.1, Contig70: 3564-5024 WP_012536708.1
RVS1	Contig48: 165823-166386 RRN81665.1
